# Supplementary material for: Prognostic clinical phenotypes associated with tumor stemness in the immune microenvironment of T-cell exhaustion for hepatocellular carcinoma
Source: Discov Oncol. 2023 Nov 13;14:203. doi: 10.1007/s12672-023-00819-8 (PMC10643807; doi:10.1007/s12672-023-00819-8)
Supplement: Supplementary file 2 — Additional file 2: Table S3. The genes related to stemness and Exhausted T cells. [file 12672_2023_819_MOESM2_ESM.xlsx]

## Sheet: Sheet 1
Supplementary Table The genes related to Exhausted T cells
H. sapiens (human)	SIRPG
H. sapiens (human)	CD8B
H. sapiens (human)	CD27
H. sapiens (human)	CD8A
H. sapiens (human)	TIGIT
H. sapiens (human)	PDCD1
H. sapiens (human)	GZMA
H. sapiens (human)	LAG3
H. sapiens (human)	CCL5
H. sapiens (human)	IFNG
H. sapiens (human)	NKG7
H. sapiens (human)	CD2
H. sapiens (human)	CD3D
H. sapiens (human)	CST7
H. sapiens (human)	SIT1
H. sapiens (human)	LCK
H. sapiens (human)	PSTPIP1
H. sapiens (human)	PTPN7
H. sapiens (human)	CARMIL2
H. sapiens (human)	CXCR3
H. sapiens (human)	CTLA4
H. sapiens (human)	CD3E
H. sapiens (human)	MAP4K1
H. sapiens (human)	SLAMF7
H. sapiens (human)	ZBP1
H. sapiens (human)	ZBED2
H. sapiens (human)	SH2D1A
H. sapiens (human)	UBASH3A
H. sapiens (human)	CD6
H. sapiens (human)	ICOS
H. sapiens (human)	EOMES
H. sapiens (human)	IKZF3
H. sapiens (human)	MZB1
H. sapiens (human)	ASB2
H. sapiens (human)	ZAP70
H. sapiens (human)	ACAP1
H. sapiens (human)	PYHIN1
H. sapiens (human)	SLAMF6
H. sapiens (human)	CORO1A
H. sapiens (human)	RTP5
H. sapiens (human)	CRTAM
H. sapiens (human)	CXCR6
H. sapiens (human)	GBP5
H. sapiens (human)	FCRL3
H. sapiens (human)	PNOC
H. sapiens (human)	RAC2
H. sapiens (human)	SLA2
H. sapiens (human)	DEF6
H. sapiens (human)	CTSW
H. sapiens (human)	DUSP2
H. sapiens (human)	ARHGAP9
H. sapiens (human)	MYO1G
H. sapiens (human)	IL21R
H. sapiens (human)	CD3G
H. sapiens (human)	PRF1
H. sapiens (human)	PRKCQ
H. sapiens (human)	RHOH
H. sapiens (human)	JAKMIP1
H. sapiens (human)	SEPTIN1
H. sapiens (human)	PLA2G2D
H. sapiens (human)	CD247
H. sapiens (human)	CD70
H. sapiens (human)	LTA
H. sapiens (human)	GZMH
H. sapiens (human)	RASAL3
H. sapiens (human)	POU2AF1
H. sapiens (human)	CD96
H. sapiens (human)	SNX20
H. sapiens (human)	CCR5
H. sapiens (human)	CD5
H. sapiens (human)	GZMK
H. sapiens (human)	CALHM6
H. sapiens (human)	TBC1D10C
H. sapiens (human)	CXCL9
H. sapiens (human)	CD79A
H. sapiens (human)	APOBEC3G
H. sapiens (human)	FCRL5
H. sapiens (human)	FASLG
H. sapiens (human)	CD48
H. sapiens (human)	CD7
H. sapiens (human)	SASH3
H. sapiens (human)	IL12RB1
H. sapiens (human)	IPCEF1
H. sapiens (human)	TESPA1
H. sapiens (human)	MEI1
H. sapiens (human)	JAK3
H. sapiens (human)	PIM2
H. sapiens (human)	SH2D2A
H. sapiens (human)	CD52
H. sapiens (human)	IRF4
H. sapiens (human)	TMC8
H. sapiens (human)	BTLA
H. sapiens (human)	GZMM
H. sapiens (human)	TIFAB
H. sapiens (human)	POU2F2
H. sapiens (human)	SLAMF1
H. sapiens (human)	S1PR4
H. sapiens (human)	ZNF831
H. sapiens (human)	SP140
H. sapiens (human)	TNFRSF13B
H. sapiens (human)	HCST
H. sapiens (human)	SYTL1
H. sapiens (human)	TNFRSF17
H. sapiens (human)	TTC24
H. sapiens (human)	TRAF3IP3
H. sapiens (human)	LY9
H. sapiens (human)	SEMA4D
H. sapiens (human)	IL2RG
H. sapiens (human)	RASGRP1
H. sapiens (human)	TBX21
H. sapiens (human)	PIK3CD
H. sapiens (human)	RUNX3
H. sapiens (human)	APOBEC3C
H. sapiens (human)	GZMB
H. sapiens (human)	UCP2
H. sapiens (human)	CLECL1
H. sapiens (human)	CCL4
H. sapiens (human)	CXorf65
H. sapiens (human)	SEMA4A
H. sapiens (human)	ATP1A3
H. sapiens (human)	LGALS2
H. sapiens (human)	IKZF1
H. sapiens (human)	HAPLN3
H. sapiens (human)	IGLL5
H. sapiens (human)	LIMD2
H. sapiens (human)	GPSM3
H. sapiens (human)	WNT10A
H. sapiens (human)	PSMB9
H. sapiens (human)	LSP1
H. sapiens (human)	AIM2
H. sapiens (human)	IL2RB
H. sapiens (human)	SPN
H. sapiens (human)	CLEC2D
H. sapiens (human)	MCOLN2
H. sapiens (human)	BCL11B
H. sapiens (human)	SELPLG
H. sapiens (human)	ZNF683
H. sapiens (human)	SH3BP1
H. sapiens (human)	HLA-DQB1
H. sapiens (human)	DOK2
H. sapiens (human)	FGD3
H. sapiens (human)	HLA-DPB1
H. sapiens (human)	NCR3
H. sapiens (human)	VAV1
H. sapiens (human)	BIN2
H. sapiens (human)	LST1
H. sapiens (human)	TNFRSF18
H. sapiens (human)	ITK
H. sapiens (human)	WAS
H. sapiens (human)	XCL2
H. sapiens (human)	COTL1
H. sapiens (human)	RAB33A
H. sapiens (human)	TSPAN32
H. sapiens (human)	FERMT3
H. sapiens (human)	IL4I1
H. sapiens (human)	CCDC88B
H. sapiens (human)	PLEKHO1
H. sapiens (human)	HLA-DQA1
H. sapiens (human)	DTHD1
H. sapiens (human)	TNFAIP8L2
H. sapiens (human)	LTB
H. sapiens (human)	JSRP1
H. sapiens (human)	CD72
H. sapiens (human)	GATA3
H. sapiens (human)	GMFG
H. sapiens (human)	PARVG
H. sapiens (human)	TAP1
H. sapiens (human)	ETV7
H. sapiens (human)	SLFN12L
H. sapiens (human)	SPOCK2
H. sapiens (human)	IL16
H. sapiens (human)	TNFRSF8
H. sapiens (human)	RGS10
H. sapiens (human)	S100A4
H. sapiens (human)	KIR2DL4
H. sapiens (human)	SLAMF8
H. sapiens (human)	CYTIP
H. sapiens (human)	JAML
H. sapiens (human)	ARHGAP30
H. sapiens (human)	CD37
H. sapiens (human)	HLA-DRB1
H. sapiens (human)	CRIP1
H. sapiens (human)	C16orf54
H. sapiens (human)	TRAT1
H. sapiens (human)	CARD16
H. sapiens (human)	GPR171
H. sapiens (human)	GPR18
H. sapiens (human)	JCHAIN
H. sapiens (human)	TNFRSF9
H. sapiens (human)	KCNJ10
H. sapiens (human)	FCGR1B
H. sapiens (human)	AIF1
H. sapiens (human)	TNIP3
H. sapiens (human)	IL18BP
H. sapiens (human)	NCF1
H. sapiens (human)	GPR132
H. sapiens (human)	THEMIS
H. sapiens (human)	CARD11
H. sapiens (human)	EBI3
H. sapiens (human)	STAP1
H. sapiens (human)	INSL3
H. sapiens (human)	IDO1
H. sapiens (human)	ZBTB32
H. sapiens (human)	REC8
H. sapiens (human)	APOBEC3D
H. sapiens (human)	PCED1B
H. sapiens (human)	PBX4
H. sapiens (human)	CXCL13
H. sapiens (human)	SHISAL2A
H. sapiens (human)	FCMR
H. sapiens (human)	NCKAP1L
H. sapiens (human)	ARHGAP15
H. sapiens (human)	FYB1
H. sapiens (human)	MS4A1
H. sapiens (human)	RAB39B
H. sapiens (human)	XCR1
H. sapiens (human)	FCGR1A
H. sapiens (human)	KCNQ5
H. sapiens (human)	C1QA
H. sapiens (human)	HLA-DOB
H. sapiens (human)	CYTH4
H. sapiens (human)	SLA
H. sapiens (human)	ATP2A3
H. sapiens (human)	CD38
H. sapiens (human)	FUT7
H. sapiens (human)	CARD17
H. sapiens (human)	HLA-DMB
H. sapiens (human)	CD86
H. sapiens (human)	IGSF6
H. sapiens (human)	GNG8
H. sapiens (human)	MAL
H. sapiens (human)	HLA-DOA
H. sapiens (human)	KLRB1
H. sapiens (human)	PRKCB
H. sapiens (human)	TYROBP
H. sapiens (human)	NCF4
H. sapiens (human)	CD74
H. sapiens (human)	SYTL3
H. sapiens (human)	EVI2B
H. sapiens (human)	LCP2
H. sapiens (human)	LAPTM5
H. sapiens (human)	PTPN22
H. sapiens (human)	TTC16
H. sapiens (human)	CCND2
H. sapiens (human)	C11orf21
H. sapiens (human)	ASCL2
H. sapiens (human)	WIPF1
H. sapiens (human)	LILRB1
H. sapiens (human)	IL2RA
H. sapiens (human)	CD19
H. sapiens (human)	SPI1
H. sapiens (human)	GNLY
H. sapiens (human)	C1QB
H. sapiens (human)	GPR55
H. sapiens (human)	CYBA
H. sapiens (human)	GPR174
H. sapiens (human)	CD53
H. sapiens (human)	P2RY10
H. sapiens (human)	C1orf162
H. sapiens (human)	ANKRD22
H. sapiens (human)	HLA-A
H. sapiens (human)	CXCL10
H. sapiens (human)	CEACAM21
H. sapiens (human)	IL24
H. sapiens (human)	KCNN4
H. sapiens (human)	ITGB2
H. sapiens (human)	CLNK
H. sapiens (human)	PLEK
H. sapiens (human)	CIITA
H. sapiens (human)	CD244
H. sapiens (human)	MMP25
H. sapiens (human)	BATF3
H. sapiens (human)	SSTR3
H. sapiens (human)	HLA-DMA
H. sapiens (human)	DAPP1
H. sapiens (human)	MIXL1
H. sapiens (human)	ST8SIA1
H. sapiens (human)	ADGRE1
H. sapiens (human)	FCRL2
H. sapiens (human)	TMSB10
H. sapiens (human)	CD79B
H. sapiens (human)	PPP2R2B
H. sapiens (human)	CD69
H. sapiens (human)	CD300LF
H. sapiens (human)	FCER1G
H. sapiens (human)	HLA-DRA
H. sapiens (human)	XCL1
H. sapiens (human)	KLRK1
H. sapiens (human)	KLRD1
H. sapiens (human)	GPR146
H. sapiens (human)	FAM92B
H. sapiens (human)	TNFRSF13C
H. sapiens (human)	TMEM229B
H. sapiens (human)	WNT10B
H. sapiens (human)	CNR2
H. sapiens (human)	PDE6G
H. sapiens (human)	SYNGR3
H. sapiens (human)	CXCL11
H. sapiens (human)	IL18
H. sapiens (human)	APOBEC3H
H. sapiens (human)	AURKB
H. sapiens (human)	HLA-F
H. sapiens (human)	LAIR2
H. sapiens (human)	GPR68
H. sapiens (human)	MMP9
H. sapiens (human)	DHTKD1
H. sapiens (human)	EMB
H. sapiens (human)	UNC13D
H. sapiens (human)	ZNF770
H. sapiens (human)	AOAH
H. sapiens (human)	C1QC
H. sapiens (human)	PTAFR
H. sapiens (human)	LCP1
H. sapiens (human)	WDFY4
H. sapiens (human)	NEDD4
H. sapiens (human)	P2RX5
H. sapiens (human)	HCK
H. sapiens (human)	TACC3
H. sapiens (human)	DENND2D
H. sapiens (human)	AL139011.2
H. sapiens (human)	SOWAHD
H. sapiens (human)	ANO9
H. sapiens (human)	CLEC12A
H. sapiens (human)	PRDM8
H. sapiens (human)	CLEC9A
H. sapiens (human)	CHI3L2
H. sapiens (human)	HAVCR2
H. sapiens (human)	CCR7
H. sapiens (human)	AL591806.4
H. sapiens (human)	SLC38A5
H. sapiens (human)	KHDC1
H. sapiens (human)	ADAMDEC1
H. sapiens (human)	PTPRC
H. sapiens (human)	ZNF80
H. sapiens (human)	FCGR3A
H. sapiens (human)	FCHO1
H. sapiens (human)	NPFFR1
H. sapiens (human)	LILRB4
H. sapiens (human)	KCNA3
H. sapiens (human)	SIGLEC10
H. sapiens (human)	NLRP7
H. sapiens (human)	GCSAM
H. sapiens (human)	ABCD2
H. sapiens (human)	FMO4
H. sapiens (human)	TOX
H. sapiens (human)	IKBKE
H. sapiens (human)	MPDZ
H. sapiens (human)	RGS1
H. sapiens (human)	SELL
H. sapiens (human)	S100B
H. sapiens (human)	TMC6
H. sapiens (human)	CD80
H. sapiens (human)	ARL4C
H. sapiens (human)	TRPV1
H. sapiens (human)	AMPD1
H. sapiens (human)	CXCR4
H. sapiens (human)	DOCK2
H. sapiens (human)	SCUBE1
H. sapiens (human)	TAGAP
H. sapiens (human)	TMEM155
H. sapiens (human)	HLA-B
H. sapiens (human)	PTTG1
H. sapiens (human)	SMAD1
H. sapiens (human)	RUFY4
H. sapiens (human)	SLC5A4
H. sapiens (human)	CYB5D1
H. sapiens (human)	CCL3
H. sapiens (human)	FAM13C
H. sapiens (human)	PLAC8
H. sapiens (human)	ICAM3
H. sapiens (human)	HLA-DRB5
H. sapiens (human)	NTN3
H. sapiens (human)	BATF
H. sapiens (human)	CCL4L2
H. sapiens (human)	DOCK8
H. sapiens (human)	DMGDH
H. sapiens (human)	TNS4
H. sapiens (human)	LAX1
H. sapiens (human)	ZBED6
H. sapiens (human)	FCN1
H. sapiens (human)	RTKN2
H. sapiens (human)	GFI1
H. sapiens (human)	PDXP
H. sapiens (human)	UTS2
H. sapiens (human)	ALOX5AP
H. sapiens (human)	OPN3
H. sapiens (human)	PLAAT4
H. sapiens (human)	CCR2
H. sapiens (human)	GPR84
H. sapiens (human)	AC068533.4
H. sapiens (human)	ERMN
H. sapiens (human)	ACER2
H. sapiens (human)	SPIB
H. sapiens (human)	DCST1
H. sapiens (human)	HOPX
H. sapiens (human)	NPR3
H. sapiens (human)	ADRA1B
H. sapiens (human)	ARL2BP
H. sapiens (human)	CFD
H. sapiens (human)	CD1B
H. sapiens (human)	CYBB
H. sapiens (human)	PALM2-AKAP2
H. sapiens (human)	ERRFI1
H. sapiens (human)	ZNF23
H. sapiens (human)	ADAP1
H. sapiens (human)	MICU3
H. sapiens (human)	DSG1
H. sapiens (human)	GPR17
H. sapiens (human)	FCRL6
H. sapiens (human)	TFR2
H. sapiens (human)	PYCARD
H. sapiens (human)	DEFB132
H. sapiens (human)	INHBC
H. sapiens (human)	SPHK1
H. sapiens (human)	P2RY6
H. sapiens (human)	HSH2D
H. sapiens (human)	PCDHGC3
H. sapiens (human)	ITGB3
H. sapiens (human)	ABAT
H. sapiens (human)	NCR1
H. sapiens (human)	FRRS1
H. sapiens (human)	NOMO3
H. sapiens (human)	CLEC4E
H. sapiens (human)	TTPA
H. sapiens (human)	TOP3B
H. sapiens (human)	GOLGA8R
H. sapiens (human)	CDC20
H. sapiens (human)	HLA-DPA1
H. sapiens (human)	AADAC
H. sapiens (human)	TAT
H. sapiens (human)	CDCA3
H. sapiens (human)	BHMT2
H. sapiens (human)	SLC6A1
H. sapiens (human)	UGT1A3
H. sapiens (human)	ABCA6
H. sapiens (human)	UBE2C
H. sapiens (human)	RNF125
H. sapiens (human)	TIMP3
H. sapiens (human)	TSTD2
H. sapiens (human)	CRYBG3
H. sapiens (human)	CIDEB
H. sapiens (human)	HSD11B1
H. sapiens (human)	UBD
H. sapiens (human)	SH3BP5
H. sapiens (human)	AS3MT
H. sapiens (human)	SEC24C
H. sapiens (human)	PRSS51
H. sapiens (human)	AC012651.1
H. sapiens (human)	MROH2A
H. sapiens (human)	PCSK6
H. sapiens (human)	MAMDC2
H. sapiens (human)	NBPF26
H. sapiens (human)	KIF2C
H. sapiens (human)	SCN4A
H. sapiens (human)	KLHL11
H. sapiens (human)	CCNB2
H. sapiens (human)	CCL13
H. sapiens (human)	GSTP1
H. sapiens (human)	UGT1A6
H. sapiens (human)	FCRL1
H. sapiens (human)	GIPR
H. sapiens (human)	KLRC1
H. sapiens (human)	ABCB4
H. sapiens (human)	BIRC5
H. sapiens (human)	MT-ND4L
H. sapiens (human)	REEP2
H. sapiens (human)	EFCAB6
H. sapiens (human)	CPB2
H. sapiens (human)	FCRLA
H. sapiens (human)	CD40LG
H. sapiens (human)	CCL8
H. sapiens (human)	UGT1A1
H. sapiens (human)	RGS13
H. sapiens (human)	PDK4
H. sapiens (human)	ASAP2
H. sapiens (human)	AC011498.4
H. sapiens (human)	AASS
H. sapiens (human)	ERFL
H. sapiens (human)	CCDC158
H. sapiens (human)	VCAM1
H. sapiens (human)	GCKR
H. sapiens (human)	CENPM
H. sapiens (human)	ITM2A
H. sapiens (human)	CCL19
H. sapiens (human)	TROAP
H. sapiens (human)	TMPRSS13
H. sapiens (human)	ASAH2
H. sapiens (human)	PAFAH1B3
H. sapiens (human)	KLK1
H. sapiens (human)	TRIM31
H. sapiens (human)	AFP
H. sapiens (human)	RTEL1
H. sapiens (human)	NNAT
H. sapiens (human)	CES5A
H. sapiens (human)	CES4A
H. sapiens (human)	BCL2A1
H. sapiens (human)	CES1
H. sapiens (human)	IL7R
H. sapiens (human)	CPVL
H. sapiens (human)	ACAD11
H. sapiens (human)	ELFN1
H. sapiens (human)	AC022335.1
H. sapiens (human)	SLC9A3
H. sapiens (human)	CDT1
H. sapiens (human)	BFSP2
H. sapiens (human)	NHSL2
H. sapiens (human)	SLC22A25
H. sapiens (human)	PCDHAC2
H. sapiens (human)	EPSTI1
H. sapiens (human)	PIMREG
H. sapiens (human)	BCL2L14
H. sapiens (human)	ABCA9
H. sapiens (human)	MYRIP
H. sapiens (human)	C8A
H. sapiens (human)	UGT1A4
H. sapiens (human)	DLX2
H. sapiens (human)	TLR10
H. sapiens (human)	CES2
H. sapiens (human)	GPLD1
H. sapiens (human)	EHHADH
H. sapiens (human)	TLR8
H. sapiens (human)	TXNDC5
H. sapiens (human)	WNK3
H. sapiens (human)	PCDHGB7
H. sapiens (human)	PLD4
H. sapiens (human)	ADRA1A
H. sapiens (human)	MPPED1
H. sapiens (human)	KIFC1
H. sapiens (human)	CA2
H. sapiens (human)	SLCO1A2
H. sapiens (human)	TRPM8
H. sapiens (human)	HOMER2
H. sapiens (human)	ENAM
H. sapiens (human)	FMO2
H. sapiens (human)	DRD1
H. sapiens (human)	SLC2A2
H. sapiens (human)	CYP3A4
H. sapiens (human)	RHCG
H. sapiens (human)	PLG
H. sapiens (human)	AKR7A3
H. sapiens (human)	TCL1A
H. sapiens (human)	CYP3A43
H. sapiens (human)	GPR20
H. sapiens (human)	SPATA46
H. sapiens (human)	HLA-DQB2
H. sapiens (human)	TNFSF9
H. sapiens (human)	SPIC
H. sapiens (human)	ST6GALNAC5
H. sapiens (human)	PAH
H. sapiens (human)	CCNK
H. sapiens (human)	PKM
H. sapiens (human)	SLC10A1
H. sapiens (human)	MYBL2
H. sapiens (human)	FGF21
H. sapiens (human)	OR2A7
H. sapiens (human)	DQX1
H. sapiens (human)	SLC25A15
H. sapiens (human)	GOLGA6B
H. sapiens (human)	BANK1
H. sapiens (human)	TMEM252
H. sapiens (human)	MYO16
H. sapiens (human)	ABCA8
H. sapiens (human)	MOGAT1
H. sapiens (human)	IRF6
H. sapiens (human)	TECTB
H. sapiens (human)	BTNL9
H. sapiens (human)	ACADL
H. sapiens (human)	GALNT15
H. sapiens (human)	KIAA2012
H. sapiens (human)	SOWAHB
H. sapiens (human)	SYT2
H. sapiens (human)	TIMD4
H. sapiens (human)	KCNB1
H. sapiens (human)	GOLGA8M
H. sapiens (human)	HAO1
H. sapiens (human)	ZMYND12
H. sapiens (human)	AQP9
H. sapiens (human)	FMO3
H. sapiens (human)	COL25A1
H. sapiens (human)	GLYATL1
H. sapiens (human)	GPAM
H. sapiens (human)	CTH
H. sapiens (human)	ABCC2
H. sapiens (human)	EVPLL
H. sapiens (human)	HSD17B6
H. sapiens (human)	TRO
H. sapiens (human)	RDH5
H. sapiens (human)	TMEM100
H. sapiens (human)	FYB2
H. sapiens (human)	NLRP6
H. sapiens (human)	CDCP1
H. sapiens (human)	TM6SF2
H. sapiens (human)	GALNT4
H. sapiens (human)	CYP2C8
H. sapiens (human)	HOXC4
H. sapiens (human)	UPB1
H. sapiens (human)	ABCB11
H. sapiens (human)	F11
H. sapiens (human)	LRRC2
H. sapiens (human)	HORMAD2
H. sapiens (human)	CPED1
H. sapiens (human)	NAALADL1
H. sapiens (human)	VSTM4
H. sapiens (human)	RUNDC3B
H. sapiens (human)	BASP1
H. sapiens (human)	FATE1
H. sapiens (human)	CENPA
H. sapiens (human)	GPR75
H. sapiens (human)	SYT9
H. sapiens (human)	CYP2A6
H. sapiens (human)	GPT2
H. sapiens (human)	ANKRD55
H. sapiens (human)	ZBTB16
H. sapiens (human)	DPYS
H. sapiens (human)	ACOT12
H. sapiens (human)	LINGO4
H. sapiens (human)	SEL1L3
H. sapiens (human)	CD1A
H. sapiens (human)	RANBP3L
H. sapiens (human)	CPN2
H. sapiens (human)	STEAP4
H. sapiens (human)	DEPDC1B
H. sapiens (human)	MAB21L3
H. sapiens (human)	PRRX2
H. sapiens (human)	GOLGA6A
H. sapiens (human)	SULT1B1
H. sapiens (human)	TSKU
H. sapiens (human)	LAMP5
H. sapiens (human)	AOX1
H. sapiens (human)	PKIA
H. sapiens (human)	CFHR4
H. sapiens (human)	CMBL
H. sapiens (human)	IGSF10
H. sapiens (human)	SPTSSB
H. sapiens (human)	DAO
H. sapiens (human)	RORC
H. sapiens (human)	GPD1
H. sapiens (human)	CYP4F2
H. sapiens (human)	CDCA7
H. sapiens (human)	RGSL1
H. sapiens (human)	PCDHGA12
H. sapiens (human)	SLC1A1
H. sapiens (human)	ETNPPL
H. sapiens (human)	KCNK9
H. sapiens (human)	NR1I2
H. sapiens (human)	ZNRF3
H. sapiens (human)	ADAMTSL3
H. sapiens (human)	ZNF648
H. sapiens (human)	GFRA1
H. sapiens (human)	ADGRG5
H. sapiens (human)	AC009690.1
H. sapiens (human)	PLEKHB1
H. sapiens (human)	FGF13
H. sapiens (human)	CYP8B1
H. sapiens (human)	NLRP14
H. sapiens (human)	MDK
H. sapiens (human)	DNAH8
H. sapiens (human)	APOC4
H. sapiens (human)	SPATC1L
H. sapiens (human)	MAT1A
H. sapiens (human)	HPD
H. sapiens (human)	SULT4A1
H. sapiens (human)	TERB2
H. sapiens (human)	FAT4
H. sapiens (human)	CBS
H. sapiens (human)	NELL2
H. sapiens (human)	TNNC1
H. sapiens (human)	PFKFB1
H. sapiens (human)	G6PC
H. sapiens (human)	IYD
H. sapiens (human)	SRD5A2
H. sapiens (human)	UGT8
H. sapiens (human)	SLCO1B1
H. sapiens (human)	ACSM2A
H. sapiens (human)	NID2
H. sapiens (human)	CHRM3
H. sapiens (human)	ARHGEF35
H. sapiens (human)	OTC
H. sapiens (human)	HMGCS2
H. sapiens (human)	GRPR
H. sapiens (human)	C4BPA
H. sapiens (human)	GYS2
H. sapiens (human)	SEC14L2
H. sapiens (human)	RETREG1
H. sapiens (human)	HPX
H. sapiens (human)	IL27
H. sapiens (human)	SLC6A2
H. sapiens (human)	EXPH5
H. sapiens (human)	PEBP4
H. sapiens (human)	FNDC5
H. sapiens (human)	CYP4F11
H. sapiens (human)	ACKR2
H. sapiens (human)	HJV
H. sapiens (human)	CNTNAP3
H. sapiens (human)	GASK1A
H. sapiens (human)	VSTM2L
H. sapiens (human)	KISS1R
H. sapiens (human)	SPDYC
H. sapiens (human)	TRIM71
H. sapiens (human)	PCSK1N
H. sapiens (human)	AFM
H. sapiens (human)	CLEC2L
H. sapiens (human)	SLC4A4
H. sapiens (human)	CUX2
H. sapiens (human)	DBH
H. sapiens (human)	AP000781.2
H. sapiens (human)	ATP1A2
H. sapiens (human)	C3orf85
H. sapiens (human)	OGDHL
H. sapiens (human)	MFAP3L
H. sapiens (human)	PANX2
H. sapiens (human)	RTP3
H. sapiens (human)	ASXL3
H. sapiens (human)	LEPR
H. sapiens (human)	NLRP2
H. sapiens (human)	SLC46A3
H. sapiens (human)	RASGEF1A
H. sapiens (human)	PRAMEF10
H. sapiens (human)	PAPPA2
H. sapiens (human)	PROZ
H. sapiens (human)	MMP12
H. sapiens (human)	DNAH11
H. sapiens (human)	ACSM5
H. sapiens (human)	SERPINC1
H. sapiens (human)	MOGAT2
H. sapiens (human)	RGS7BP
H. sapiens (human)	EFCAB12
H. sapiens (human)	ADAMTS17
H. sapiens (human)	GLYAT
H. sapiens (human)	SLC6A14
H. sapiens (human)	ZBTB7C
H. sapiens (human)	CNTN3
H. sapiens (human)	DERL3
H. sapiens (human)	NAT2
H. sapiens (human)	PRAMEF33
H. sapiens (human)	ABCC8
H. sapiens (human)	F13B
H. sapiens (human)	GPR182
H. sapiens (human)	PKLR
H. sapiens (human)	ROPN1B
H. sapiens (human)	MAPK13
H. sapiens (human)	KLHL34
H. sapiens (human)	BCO2
H. sapiens (human)	EEF1A2
H. sapiens (human)	UGT1A9
H. sapiens (human)	FAM240C
H. sapiens (human)	KBTBD11
H. sapiens (human)	ESR1
H. sapiens (human)	FGF2
H. sapiens (human)	NEURL3
H. sapiens (human)	PON1
H. sapiens (human)	AC011604.2
H. sapiens (human)	IGF2BP2
H. sapiens (human)	ASPDH
H. sapiens (human)	OR2I1P
H. sapiens (human)	SLC6A13
H. sapiens (human)	CXCL17
H. sapiens (human)	UGT2B4
H. sapiens (human)	ZNF541
H. sapiens (human)	BHMT
H. sapiens (human)	TTC36
H. sapiens (human)	PRSS21
H. sapiens (human)	PGC
H. sapiens (human)	HIST3H2A
H. sapiens (human)	INS-IGF2
H. sapiens (human)	SLC27A5
H. sapiens (human)	SLC7A14
H. sapiens (human)	GMNC
H. sapiens (human)	SULT2A1
H. sapiens (human)	DMKN
H. sapiens (human)	AQP4
H. sapiens (human)	ACSL6
H. sapiens (human)	ACSM2B
H. sapiens (human)	IL20RA
H. sapiens (human)	APOA5
H. sapiens (human)	C2CD4A
H. sapiens (human)	UGT2B10
H. sapiens (human)	ILDR2
H. sapiens (human)	UGT3A1
H. sapiens (human)	RET
H. sapiens (human)	ZNF385B
H. sapiens (human)	HEPACAM
H. sapiens (human)	CBSL
H. sapiens (human)	NECAB2
H. sapiens (human)	CXCL14
H. sapiens (human)	SPATA18
H. sapiens (human)	SLC2A12
H. sapiens (human)	TDGF1
H. sapiens (human)	UBE2QL1
H. sapiens (human)	HOXC9
H. sapiens (human)	DUSP9
H. sapiens (human)	CD300LG
H. sapiens (human)	FXYD2
H. sapiens (human)	CERS1
H. sapiens (human)	F12
H. sapiens (human)	DIO1
H. sapiens (human)	GLS2
H. sapiens (human)	SLC1A2
H. sapiens (human)	CD5L
H. sapiens (human)	KRT19
H. sapiens (human)	MYEF2
H. sapiens (human)	HMGA2
H. sapiens (human)	KCND3
H. sapiens (human)	CR2
H. sapiens (human)	ALDOB
H. sapiens (human)	FABP4
H. sapiens (human)	SGPP2
H. sapiens (human)	LRRTM4
H. sapiens (human)	CAMK2B
H. sapiens (human)	UGT2B15
H. sapiens (human)	PEG10
H. sapiens (human)	CYP1A2
H. sapiens (human)	ASB4
H. sapiens (human)	CNTNAP2
H. sapiens (human)	F9
H. sapiens (human)	CYP2A13
H. sapiens (human)	TENM2
H. sapiens (human)	CYP17A1
H. sapiens (human)	GUCA2A
H. sapiens (human)	TTR
H. sapiens (human)	TNNT1
H. sapiens (human)	HRG
H. sapiens (human)	HSD17B13
H. sapiens (human)	FAM180A
H. sapiens (human)	RSPO2
H. sapiens (human)	ADH1C
H. sapiens (human)	DES
H. sapiens (human)	CCDC187
H. sapiens (human)	UGT2B7
H. sapiens (human)	TESC
H. sapiens (human)	HOXC10
H. sapiens (human)	HLA-DQA2
H. sapiens (human)	PITX1
H. sapiens (human)	CYP4A22
H. sapiens (human)	CYP4A11
H. sapiens (human)	CHST9
H. sapiens (human)	XK
H. sapiens (human)	PLXNA4
H. sapiens (human)	PRODH
H. sapiens (human)	THRSP
H. sapiens (human)	SLC22A1
H. sapiens (human)	KCNJ4
H. sapiens (human)	CYP2C9
H. sapiens (human)	CFHR5
H. sapiens (human)	BEX2
H. sapiens (human)	HSD3B1
H. sapiens (human)	CA9
H. sapiens (human)	UBXN10
H. sapiens (human)	CBLN4
H. sapiens (human)	GCK
H. sapiens (human)	PRG4
H. sapiens (human)	SLC28A1
H. sapiens (human)	MASP2
H. sapiens (human)	SLC12A1
H. sapiens (human)	NTS
H. sapiens (human)	CNKSR1
H. sapiens (human)	ADH1B
H. sapiens (human)	CYP39A1
H. sapiens (human)	ACTN2
H. sapiens (human)	ALDH1L1
H. sapiens (human)	GDA
H. sapiens (human)	FXYD3
H. sapiens (human)	MBL2
H. sapiens (human)	SLC30A2
H. sapiens (human)	DPEP1
H. sapiens (human)	ACE2
H. sapiens (human)	CYP7A1
H. sapiens (human)	CYP2A7
H. sapiens (human)	CCL21
H. sapiens (human)	GPC3
H. sapiens (human)	ZIC2
H. sapiens (human)	CCDC177
H. sapiens (human)	C9orf152
H. sapiens (human)	GPR37
H. sapiens (human)	CYP2B6
H. sapiens (human)	CPS1
H. sapiens (human)	SEC14L3
H. sapiens (human)	ASCL1
H. sapiens (human)	HAO2
H. sapiens (human)	CHI3L1
H. sapiens (human)	LECT2
H. sapiens (human)	SH3GL3
H. sapiens (human)	PNCK
H. sapiens (human)	KIF1A
H. sapiens (human)	MAEL
H. sapiens (human)	CEACAM6
H. sapiens (human)	FBXW10
H. sapiens (human)	CHRNA4
H. sapiens (human)	B4GALNT4
H. sapiens (human)	MEP1A
H. sapiens (human)	RDH16
H. sapiens (human)	GDNF

## Sheet: Sheet 2
Supplementary Table The genes related to Stemness
H. sapiens (human)	AASS
H. sapiens (human)	ACTG1
H. sapiens (human)	ADFP
H. sapiens (human)	ADORA2B
H. sapiens (human)	APEH
H. sapiens (human)	ASH2L
H. sapiens (human)	ATG4B
H. sapiens (human)	ATIC
H. sapiens (human)	ATP12A
H. sapiens (human)	ATP5B
H. sapiens (human)	ATP5C1
H. sapiens (human)	BCAT1
H. sapiens (human)	BFSP2
H. sapiens (human)	BFSP2-AS1
H. sapiens (human)	C12orf5
H. sapiens (human)	C14orf15
H. sapiens (human)	C6orf211
H. sapiens (human)	CALB1
H. sapiens (human)	CAMP
H. sapiens (human)	CAP1
H. sapiens (human)	CBR3
H. sapiens (human)	CBS
H. sapiens (human)	CCDC80
H. sapiens (human)	CCL26
H. sapiens (human)	CD9
H. sapiens (human)	CDC16
H. sapiens (human)	CNBP
H. sapiens (human)	COQ3
H. sapiens (human)	COX11
H. sapiens (human)	CR1
H. sapiens (human)	CSNK2B
H. sapiens (human)	CYTH1
H. sapiens (human)	DMD
H. sapiens (human)	DNMT3B
H. sapiens (human)	DNMT3L
H. sapiens (human)	DPPA4
H. sapiens (human)	EEF2
H. sapiens (human)	EIF3C
H. sapiens (human)	EIF4A1
H. sapiens (human)	EPPK1
H. sapiens (human)	ERVH-4
H. sapiens (human)	ERVH48-1
H. sapiens (human)	FABP5
H. sapiens (human)	FBP1
H. sapiens (human)	FKBP4
H. sapiens (human)	FLVCR1
H. sapiens (human)	FRAT2
H. sapiens (human)	GAL
H. sapiens (human)	GAPDH
H. sapiens (human)	GDF3
H. sapiens (human)	GLDC
H. sapiens (human)	GZMB
H. sapiens (human)	HESX1
H. sapiens (human)	HLA-B
H. sapiens (human)	HLA-F
H. sapiens (human)	HM13
H. sapiens (human)	HMGN4
H. sapiens (human)	HSD17B4
H. sapiens (human)	HUS1
H. sapiens (human)	IFITM1
H. sapiens (human)	IFITM3
H. sapiens (human)	INA
H. sapiens (human)	ITGB4BP
H. sapiens (human)	JARID2
H. sapiens (human)	LDHA
H. sapiens (human)	LRRC47
H. sapiens (human)	LST1
H. sapiens (human)	MAN1C1
H. sapiens (human)	MAP2K1
H. sapiens (human)	MCL1
H. sapiens (human)	MEOX2
H. sapiens (human)	MGST1
H. sapiens (human)	MID1
H. sapiens (human)	MRPL15
H. sapiens (human)	MRPL18
H. sapiens (human)	MRPL37
H. sapiens (human)	MRPS23
H. sapiens (human)	MRS2L
H. sapiens (human)	MT1A
H. sapiens (human)	MT1E
H. sapiens (human)	MT1F
H. sapiens (human)	MT1G
H. sapiens (human)	MT1H
H. sapiens (human)	MT1X
H. sapiens (human)	MT2A
H. sapiens (human)	MTHFD1
H. sapiens (human)	NALP2
H. sapiens (human)	NANOG
H. sapiens (human)	NARS
H. sapiens (human)	NCEH1
H. sapiens (human)	NDUFA9
H. sapiens (human)	NDUFAB1
H. sapiens (human)	NDUFB11
H. sapiens (human)	NLRP7
H. sapiens (human)	NUDC
H. sapiens (human)	PAICS
H. sapiens (human)	PDCL3
H. sapiens (human)	PFN1
H. sapiens (human)	PGK1
H. sapiens (human)	PIM2
H. sapiens (human)	PITPNC1
H. sapiens (human)	PLS3
H. sapiens (human)	PNRC2
H. sapiens (human)	POU5F1
H. sapiens (human)	PRDM14
H. sapiens (human)	PRDX1
H. sapiens (human)	PRDX3
H. sapiens (human)	PRIM2A
H. sapiens (human)	PROM1
H. sapiens (human)	PRPS2
H. sapiens (human)	PSMB3
H. sapiens (human)	PSMD10
H. sapiens (human)	PSME3
H. sapiens (human)	RAD51AP1
H. sapiens (human)	RBM3
H. sapiens (human)	RPL18A
H. sapiens (human)	RPL28
H. sapiens (human)	RPL6
H. sapiens (human)	RRAS2
H. sapiens (human)	RTCB
H. sapiens (human)	SEMA6A
H. sapiens (human)	SFRS7
H. sapiens (human)	SLC25A16
H. sapiens (human)	SMS
H. sapiens (human)	SRSF3
H. sapiens (human)	SUCLA2
H. sapiens (human)	TBRG4
H. sapiens (human)	TEAD2
H. sapiens (human)	TEAD4
H. sapiens (human)	TERF1
H. sapiens (human)	TMPO
H. sapiens (human)	TPI1
H. sapiens (human)	TPST2
H. sapiens (human)	UBE2C
H. sapiens (human)	UPP1
H. sapiens (human)	UQCRH
H. sapiens (human)	UTP6
H. sapiens (human)	VSNL1
H. sapiens (human)	WARS
H. sapiens (human)	WBP11
H. sapiens (human)	WDHD1
H. sapiens (human)	XPO1
H. sapiens (human)	YARS2
H. sapiens (human)	ZBTB2
H. sapiens (human)	ZNF138
H. sapiens (human)	ZNF195
H. sapiens (human)	ZNF432
H. sapiens (human)	ZNF588
H. sapiens (human)	ZNF589
H. sapiens (human)	ZNF684
H. sapiens (human)	ZNF79
H. sapiens (human)	ZNF816
H. sapiens (human)	ABCB7
H. sapiens (human)	ACHE
H. sapiens (human)	ACSS3
H. sapiens (human)	ACVR2B
H. sapiens (human)	ADD2
H. sapiens (human)	AK3L1
H. sapiens (human)	AKAP2
H. sapiens (human)	ALDH7A1
H. sapiens (human)	ALKBH7
H. sapiens (human)	ANKS6
H. sapiens (human)	AP1M2
H. sapiens (human)	AP1S2
H. sapiens (human)	APOB
H. sapiens (human)	APOC1
H. sapiens (human)	APOE
H. sapiens (human)	ARHGEF16
H. sapiens (human)	ARID3B
H. sapiens (human)	ARL2
H. sapiens (human)	ARL6IP
H. sapiens (human)	ATP5G3
H. sapiens (human)	ATP5H
H. sapiens (human)	ATPBD4
H. sapiens (human)	ATPIF1
H. sapiens (human)	ATXN10
H. sapiens (human)	AURKB
H. sapiens (human)	AUTS2
H. sapiens (human)	AXIN2
H. sapiens (human)	B3GAT1
H. sapiens (human)	B4GALNT3
H. sapiens (human)	B4GALNT4
H. sapiens (human)	BAK1
H. sapiens (human)	BASP1
H. sapiens (human)	BAX
H. sapiens (human)	BBC3
H. sapiens (human)	BCL9
H. sapiens (human)	BICD1
H. sapiens (human)	BIRC5
H. sapiens (human)	BMP7
H. sapiens (human)	BMPR1A
H. sapiens (human)	BOLA2
H. sapiens (human)	BTC
H. sapiens (human)	BTF3L4
H. sapiens (human)	C10orf35
H. sapiens (human)	C12orf45
H. sapiens (human)	C16orf34
H. sapiens (human)	C1GALT1
H. sapiens (human)	C1orf106
H. sapiens (human)	C1orf108
H. sapiens (human)	C20orf129
H. sapiens (human)	C8orf42
H. sapiens (human)	CACHD1
H. sapiens (human)	CACNA2D2
H. sapiens (human)	CALU
H. sapiens (human)	CAP2
H. sapiens (human)	CAPG
H. sapiens (human)	CAPZA2
H. sapiens (human)	CASP3
H. sapiens (human)	CCBL1
H. sapiens (human)	CCL2
H. sapiens (human)	CCNC
H. sapiens (human)	CCND2
H. sapiens (human)	CCNE1
H. sapiens (human)	CCNF
H. sapiens (human)	CD200
H. sapiens (human)	CD24
H. sapiens (human)	CD276
H. sapiens (human)	CDC14B
H. sapiens (human)	CDC25A
H. sapiens (human)	CDC6
H. sapiens (human)	CDCA5
H. sapiens (human)	CDCA7
H. sapiens (human)	CDH1
H. sapiens (human)	CDH3
H. sapiens (human)	CDIP1
H. sapiens (human)	CDR1
H. sapiens (human)	CECR1
H. sapiens (human)	CHCHD1
H. sapiens (human)	CHEK2
H. sapiens (human)	CIB2
H. sapiens (human)	CITED4
H. sapiens (human)	CKMT1
H. sapiens (human)	CKS1B
H. sapiens (human)	CLDN10
H. sapiens (human)	CLDN7
H. sapiens (human)	CNKSR1
H. sapiens (human)	CNTNAP2
H. sapiens (human)	COA1
H. sapiens (human)	COX6B1
H. sapiens (human)	COX7C
H. sapiens (human)	CP
H. sapiens (human)	CPA3
H. sapiens (human)	CPXM1
H. sapiens (human)	CRABP1
H. sapiens (human)	CRABP2
H. sapiens (human)	CRISPLD1
H. sapiens (human)	CRMP1
H. sapiens (human)	CRSP2
H. sapiens (human)	CRYM
H. sapiens (human)	CSRP2
H. sapiens (human)	CTH
H. sapiens (human)	CTNNA1
H. sapiens (human)	CTNNBIP1
H. sapiens (human)	CXADR
H. sapiens (human)	CYP2S1
H. sapiens (human)	DBC1
H. sapiens (human)	DCAMKL1
H. sapiens (human)	DCP2
H. sapiens (human)	DHX33
H. sapiens (human)	DIDO1
H. sapiens (human)	DLG3
H. sapiens (human)	DNAH11
H. sapiens (human)	DNAJB6
H. sapiens (human)	DNMT3A
H. sapiens (human)	DPY30
H. sapiens (human)	DSG2
H. sapiens (human)	DSP
H. sapiens (human)	DUSP16
H. sapiens (human)	E2F5
H. sapiens (human)	EDIL3
H. sapiens (human)	EFNA2
H. sapiens (human)	EFR3B
H. sapiens (human)	EHD3
H. sapiens (human)	EIF1
H. sapiens (human)	EIF2S3
H. sapiens (human)	EIF3S12
H. sapiens (human)	EIF4EBP1
H. sapiens (human)	ENO2
H. sapiens (human)	EPB41
H. sapiens (human)	EPHA1
H. sapiens (human)	ERBB2
H. sapiens (human)	ERBB3
H. sapiens (human)	ERRFI1
H. sapiens (human)	ETV1
H. sapiens (human)	ETV4
H. sapiens (human)	EXOSC7
H. sapiens (human)	EYA4
H. sapiens (human)	F2RL1
H. sapiens (human)	FALZ
H. sapiens (human)	FAM124A
H. sapiens (human)	FAM126A
H. sapiens (human)	FAM46B
H. sapiens (human)	FAM60A
H. sapiens (human)	FAM72B
H. sapiens (human)	FAM83H
H. sapiens (human)	FAM84B
H. sapiens (human)	FAPP2
H. sapiens (human)	FAXC
H. sapiens (human)	FBXL10
H. sapiens (human)	FBXO2
H. sapiens (human)	FCER1G
H. sapiens (human)	FGF12
H. sapiens (human)	FGF18
H. sapiens (human)	FGF2
H. sapiens (human)	FGFR1
H. sapiens (human)	FGFR2
H. sapiens (human)	FGFR3
H. sapiens (human)	FGFR4
H. sapiens (human)	FLAD1
H. sapiens (human)	FLJ10156
H. sapiens (human)	FLJ10700
H. sapiens (human)	FLJ10884
H. sapiens (human)	FLJ12484
H. sapiens (human)	FLJ12644
H. sapiens (human)	FLJ20105
H. sapiens (human)	FLJ20171
H. sapiens (human)	FLJ21168
H. sapiens (human)	FLJ30594
H. sapiens (human)	FLJ34633
H. sapiens (human)	FLVCR1-AS1
H. sapiens (human)	FNBP1L
H. sapiens (human)	FOXA3
H. sapiens (human)	FOXD3
H. sapiens (human)	FUBP1
H. sapiens (human)	FZD7
H. sapiens (human)	FZD8
H. sapiens (human)	GABARAPL1
H. sapiens (human)	GABRA1
H. sapiens (human)	GABRB3
H. sapiens (human)	GAP43
H. sapiens (human)	GARNL4
H. sapiens (human)	GCHFR
H. sapiens (human)	GCSAML-AS1
H. sapiens (human)	GCSH
H. sapiens (human)	GFPT2
H. sapiens (human)	GGT5
H. sapiens (human)	GGT7
H. sapiens (human)	GID8
H. sapiens (human)	GJA1
H. sapiens (human)	GLI1
H. sapiens (human)	GLI2
H. sapiens (human)	GLI3
H. sapiens (human)	GLT1D1
H. sapiens (human)	GMNN
H. sapiens (human)	GNPDA1
H. sapiens (human)	GPC3
H. sapiens (human)	GPC4
H. sapiens (human)	GPM6B
H. sapiens (human)	GPR19
H. sapiens (human)	GPR27
H. sapiens (human)	GPRC5B
H. sapiens (human)	GRAMD1A
H. sapiens (human)	GRB7
H. sapiens (human)	GSTP1
H. sapiens (human)	GUCA1A
H. sapiens (human)	H19
H. sapiens (human)	H3F3A
H. sapiens (human)	HAPLN4
H. sapiens (human)	HDHD1
H. sapiens (human)	HELLS
H. sapiens (human)	HEY2
H. sapiens (human)	HIC2
H. sapiens (human)	HINT1
H. sapiens (human)	HIP1
H. sapiens (human)	HK1
H. sapiens (human)	HMGA1
H. sapiens (human)	HMGB3
H. sapiens (human)	HMGCR
H. sapiens (human)	HNRPAB
H. sapiens (human)	HNRPU
H. sapiens (human)	HOOK1
H. sapiens (human)	HRASLS3
H. sapiens (human)	HSBP1
H. sapiens (human)	HSD17B2
H. sapiens (human)	HSPC121
H. sapiens (human)	HSPC132
H. sapiens (human)	HSPC163
H. sapiens (human)	HSPE1
H. sapiens (human)	HTR2A
H. sapiens (human)	ICMT
H. sapiens (human)	IGFBPL1
H. sapiens (human)	IGJ
H. sapiens (human)	IGSF3
H. sapiens (human)	IMP-1
H. sapiens (human)	IMP-2
H. sapiens (human)	IMPA2
H. sapiens (human)	INPP5F
H. sapiens (human)	INTU
H. sapiens (human)	IRX2
H. sapiens (human)	ISX
H. sapiens (human)	ITM2C
H. sapiens (human)	KALRN
H. sapiens (human)	KCNQ2
H. sapiens (human)	KDELC1
H. sapiens (human)	KDM4A
H. sapiens (human)	KIAA0522
H. sapiens (human)	KIAA0888
H. sapiens (human)	KIAA1166
H. sapiens (human)	KIAA1576
H. sapiens (human)	KIAA1727
H. sapiens (human)	KIF26A
H. sapiens (human)	KIF3C
H. sapiens (human)	KLK8
H. sapiens (human)	KNOP1
H. sapiens (human)	KPNA2
H. sapiens (human)	KPNA6
H. sapiens (human)	KRAS
H. sapiens (human)	KRT19
H. sapiens (human)	KRT8
H. sapiens (human)	KRTCAP3
H. sapiens (human)	LAGE3
H. sapiens (human)	LAPTM4B
H. sapiens (human)	LARS
H. sapiens (human)	LARS2
H. sapiens (human)	LBH
H. sapiens (human)	LDB3
H. sapiens (human)	LDHD
H. sapiens (human)	LEFTY2
H. sapiens (human)	LEPREL2
H. sapiens (human)	LIMD2
H. sapiens (human)	LIN28B
H. sapiens (human)	LINC01139
H. sapiens (human)	LITAF
H. sapiens (human)	LMNB1
H. sapiens (human)	LMNB2
H. sapiens (human)	LOC389906
H. sapiens (human)	LOC400451
H. sapiens (human)	LOXL2
H. sapiens (human)	LPCAT1
H. sapiens (human)	LPHN2
H. sapiens (human)	LRRN1
H. sapiens (human)	LSM12
H. sapiens (human)	LSM7
H. sapiens (human)	LUM
H. sapiens (human)	LYPLA1
H. sapiens (human)	LYPLA2
H. sapiens (human)	M6PR
H. sapiens (human)	MACC1
H. sapiens (human)	MAGED4
H. sapiens (human)	MALSU1
H. sapiens (human)	MAP3K5
H. sapiens (human)	MAP7D3
H. sapiens (human)	MAPK1
H. sapiens (human)	MBD2
H. sapiens (human)	MBL2
H. sapiens (human)	MCAM
H. sapiens (human)	MCM2
H. sapiens (human)	MCM3
H. sapiens (human)	MCM4
H. sapiens (human)	MDK
H. sapiens (human)	MDN1
H. sapiens (human)	MED22
H. sapiens (human)	MED28
H. sapiens (human)	METTL13
H. sapiens (human)	MFAP2
H. sapiens (human)	MGC10911
H. sapiens (human)	MGC24665
H. sapiens (human)	MGC3101
H. sapiens (human)	MIAT
H. sapiens (human)	MLEC
H. sapiens (human)	MLF2
H. sapiens (human)	MLLT11
H. sapiens (human)	MON1B
H. sapiens (human)	MOSC1
H. sapiens (human)	MRPL11
H. sapiens (human)	MRPL12
H. sapiens (human)	MRPS16
H. sapiens (human)	MRPS21
H. sapiens (human)	MRPS26
H. sapiens (human)	MRPS34
H. sapiens (human)	MSH2
H. sapiens (human)	MSL1
H. sapiens (human)	MT1M
H. sapiens (human)	MTA3
H. sapiens (human)	MTF2
H. sapiens (human)	MTHFD2
H. sapiens (human)	MTL5
H. sapiens (human)	MTMR9
H. sapiens (human)	MYBL2
H. sapiens (human)	MYCL1
H. sapiens (human)	MYCN
H. sapiens (human)	MYH10
H. sapiens (human)	MYO10
H. sapiens (human)	MYST1
H. sapiens (human)	N4BP3
H. sapiens (human)	NAP1L1
H. sapiens (human)	NASP
H. sapiens (human)	NAV2
H. sapiens (human)	NBPF15
H. sapiens (human)	NDUFA1
H. sapiens (human)	NDUFA13
H. sapiens (human)	NDUFA4
H. sapiens (human)	NDUFS5
H. sapiens (human)	NEDD4L
H. sapiens (human)	NEFL
H. sapiens (human)	NELFB
H. sapiens (human)	NES
H. sapiens (human)	NFE2L3
H. sapiens (human)	NLE1
H. sapiens (human)	NLGN4X
H. sapiens (human)	NLN
H. sapiens (human)	NME2
H. sapiens (human)	NOLA3
H. sapiens (human)	NOTCH3
H. sapiens (human)	NR2F6
H. sapiens (human)	NRBP1
H. sapiens (human)	NTHL1
H. sapiens (human)	NTS
H. sapiens (human)	NUAK1
H. sapiens (human)	NUCKS1
H. sapiens (human)	NUDT1
H. sapiens (human)	NUDT15
H. sapiens (human)	NXN
H. sapiens (human)	OGDHL
H. sapiens (human)	OIP5-AS1
H. sapiens (human)	OLFM1
H. sapiens (human)	ORC1L
H. sapiens (human)	OSBPL6
H. sapiens (human)	OTX2
H. sapiens (human)	PAI-RBP1
H. sapiens (human)	PAIP2B
H. sapiens (human)	PAK1
H. sapiens (human)	PARP1
H. sapiens (human)	PBX1
H. sapiens (human)	PBX3
H. sapiens (human)	PCDH1
H. sapiens (human)	PCNA
H. sapiens (human)	PCTK1
H. sapiens (human)	PDGFA
H. sapiens (human)	PDPN
H. sapiens (human)	PDZK4
H. sapiens (human)	PELI1
H. sapiens (human)	PFAS
H. sapiens (human)	PFKFB4
H. sapiens (human)	PGD
H. sapiens (human)	PGM5
H. sapiens (human)	PHB
H. sapiens (human)	PHB2
H. sapiens (human)	PHF17
H. sapiens (human)	PIF1
H. sapiens (human)	PIM1
H. sapiens (human)	PIN4
H. sapiens (human)	PIPOX
H. sapiens (human)	PKD1-like
H. sapiens (human)	PKIB
H. sapiens (human)	PLCXD1
H. sapiens (human)	PLD2
H. sapiens (human)	PLN
H. sapiens (human)	PMAIP1
H. sapiens (human)	PNPLA4
H. sapiens (human)	POLR2H
H. sapiens (human)	POLR3G
H. sapiens (human)	POLR3K
H. sapiens (human)	POP7
H. sapiens (human)	POSTN
H. sapiens (human)	PPAT
H. sapiens (human)	PPIA
H. sapiens (human)	PPIH
H. sapiens (human)	PPM1H
H. sapiens (human)	PPP1R1A
H. sapiens (human)	PPP2R1B
H. sapiens (human)	PPT2
H. sapiens (human)	PRDX2
H. sapiens (human)	PRDX5
H. sapiens (human)	PRELID1
H. sapiens (human)	PRICKLE1
H. sapiens (human)	PRKAB2
H. sapiens (human)	PRKX
H. sapiens (human)	PRMT1
H. sapiens (human)	PRPS1
H. sapiens (human)	PRR5
H. sapiens (human)	PRSS8
H. sapiens (human)	PSMA2
H. sapiens (human)	PSMB2
H. sapiens (human)	PSMB6
H. sapiens (human)	PSRC1
H. sapiens (human)	PTAR1
H. sapiens (human)	PTBP1
H. sapiens (human)	PTK7
H. sapiens (human)	PTMA
H. sapiens (human)	PTMS
H. sapiens (human)	PTPRF
H. sapiens (human)	PTPRN
H. sapiens (human)	PTPRS
H. sapiens (human)	PTPRU
H. sapiens (human)	PTPRZ1
H. sapiens (human)	PTTG1
H. sapiens (human)	PUNC
H. sapiens (human)	PVRL2
H. sapiens (human)	PXDN
H. sapiens (human)	RAB34
H. sapiens (human)	RAB3B
H. sapiens (human)	RALY
H. sapiens (human)	RAMP
H. sapiens (human)	RAMP2
H. sapiens (human)	RASGEF1A
H. sapiens (human)	RASL11B
H. sapiens (human)	RBM47
H. sapiens (human)	RBMX
H. sapiens (human)	RBPMS
H. sapiens (human)	RBPMS2
H. sapiens (human)	REST
H. sapiens (human)	RFC3
H. sapiens (human)	RHNO1
H. sapiens (human)	RNASEH2A
H. sapiens (human)	RNF12
H. sapiens (human)	RNF149
H. sapiens (human)	RNF175
H. sapiens (human)	RNF41
H. sapiens (human)	RNU3IP2
H. sapiens (human)	RPA3
H. sapiens (human)	RPL22
H. sapiens (human)	RPS10
H. sapiens (human)	RPS19
H. sapiens (human)	RPS21
H. sapiens (human)	RPS3
H. sapiens (human)	RPS6KA1
H. sapiens (human)	RPSA
H. sapiens (human)	RYBP
H. sapiens (human)	SALL2
H. sapiens (human)	SAPCD2
H. sapiens (human)	SBK1
H. sapiens (human)	SC5DL
H. sapiens (human)	SCAMP5
H. sapiens (human)	SCG3
H. sapiens (human)	SCG5
H. sapiens (human)	SCGB3A2
H. sapiens (human)	SCHIP1
H. sapiens (human)	SCNN1A
H. sapiens (human)	SCOTIN
H. sapiens (human)	SDC4
H. sapiens (human)	SEC61A2
H. sapiens (human)	SEMA4C
H. sapiens (human)	SEPHS1
H. sapiens (human)	SEPN1
H. sapiens (human)	SERPINB8
H. sapiens (human)	SERPINB9
H. sapiens (human)	SERPINH1
H. sapiens (human)	SESN2
H. sapiens (human)	SET
H. sapiens (human)	SEZ6L2
H. sapiens (human)	SFTPC
H. sapiens (human)	SH2D2A
H. sapiens (human)	SHF
H. sapiens (human)	SIAT1
H. sapiens (human)	SILV
H. sapiens (human)	SKA3
H. sapiens (human)	SLC16A1
H. sapiens (human)	SLC25A11
H. sapiens (human)	SLC25A29
H. sapiens (human)	SLC25A6
H. sapiens (human)	SLC29A1
H. sapiens (human)	SLC2A1
H. sapiens (human)	SLC2A3
H. sapiens (human)	SLC39A1
H. sapiens (human)	SLC39A10
H. sapiens (human)	SLC3A2
H. sapiens (human)	SLC6A6
H. sapiens (human)	SLCO1A2
H. sapiens (human)	SNHG16
H. sapiens (human)	SNORD22
H. sapiens (human)	SNRPB
H. sapiens (human)	SNRPF
H. sapiens (human)	SNRPN
H. sapiens (human)	SNX24
H. sapiens (human)	SNX27
H. sapiens (human)	SOCS1
H. sapiens (human)	SORL1
H. sapiens (human)	SOX13
H. sapiens (human)	SOX2
H. sapiens (human)	SOX4
H. sapiens (human)	SPINT1
H. sapiens (human)	SPINT2
H. sapiens (human)	SPON1
H. sapiens (human)	SPRY2
H. sapiens (human)	SPRY4
H. sapiens (human)	SRSF10
H. sapiens (human)	SSBP3
H. sapiens (human)	SSR4
H. sapiens (human)	ST8SIA1
H. sapiens (human)	STC2
H. sapiens (human)	STK17A
H. sapiens (human)	STK26
H. sapiens (human)	STK35
H. sapiens (human)	SUV420H1
H. sapiens (human)	SYT6
H. sapiens (human)	TAC3
H. sapiens (human)	TACSTD1
H. sapiens (human)	TALDO1
H. sapiens (human)	TBC1D16
H. sapiens (human)	TBCD
H. sapiens (human)	TCEA1
H. sapiens (human)	TCF7L1
H. sapiens (human)	TD-60
H. sapiens (human)	TDG
H. sapiens (human)	TFAP2C
H. sapiens (human)	TGFB2
H. sapiens (human)	TGIF2
H. sapiens (human)	THOP1
H. sapiens (human)	THY1
H. sapiens (human)	TIMM17B
H. sapiens (human)	TLE1
H. sapiens (human)	TMEFF1
H. sapiens (human)	TMEM132A
H. sapiens (human)	TMEM169
H. sapiens (human)	TMEM261
H. sapiens (human)	TMEM50B
H. sapiens (human)	TMSB15B
H. sapiens (human)	TNC
H. sapiens (human)	TNFRSF8
H. sapiens (human)	TNNI3
H. sapiens (human)	TOMM40
H. sapiens (human)	TPM1
H. sapiens (human)	TRAF4
H. sapiens (human)	TRNP1
H. sapiens (human)	TSPAN33
H. sapiens (human)	TSPAN6
H. sapiens (human)	TSR2
H. sapiens (human)	TTC19
H. sapiens (human)	TUBB2
H. sapiens (human)	UCHL1
H. sapiens (human)	UGP2
H. sapiens (human)	UNC13A
H. sapiens (human)	UNC5B
H. sapiens (human)	UNQ470
H. sapiens (human)	VASH2
H. sapiens (human)	VAV2
H. sapiens (human)	VCAN
H. sapiens (human)	VPS25
H. sapiens (human)	WBP1
H. sapiens (human)	WDR72
H. sapiens (human)	WDR9
H. sapiens (human)	WDR92
H. sapiens (human)	WFDC2
H. sapiens (human)	WNK2
H. sapiens (human)	WRNIP1
H. sapiens (human)	YARS
H. sapiens (human)	YWHAG
H. sapiens (human)	ZBTB39
H. sapiens (human)	ZD52F10
H. sapiens (human)	ZDHHC18
H. sapiens (human)	ZDHHC5
H. sapiens (human)	ZFP82
H. sapiens (human)	ZFR2
H. sapiens (human)	ZIC2
H. sapiens (human)	ZIK1
H. sapiens (human)	ZMYM3
H. sapiens (human)	ZMYND8
H. sapiens (human)	ZNF217
H. sapiens (human)	ZNF232
H. sapiens (human)	ZNF281
H. sapiens (human)	ZNF286A
H. sapiens (human)	ZNF398
H. sapiens (human)	ZNF423
H. sapiens (human)	ZNF473
H. sapiens (human)	ZNF496
H. sapiens (human)	ZNF578
H. sapiens (human)	ZNF697
H. sapiens (human)	ZNF829
H. sapiens (human)	ZNRF3
H. sapiens (human)	ZSCAN26
H. sapiens (human)	AARS
H. sapiens (human)	ABCE1
H. sapiens (human)	ABHD9
H. sapiens (human)	ACTA1
H. sapiens (human)	ACTC
H. sapiens (human)	ACTN3
H. sapiens (human)	ADAM19
H. sapiens (human)	ADAM23
H. sapiens (human)	ADCY2
H. sapiens (human)	ADM
H. sapiens (human)	ADNP
H. sapiens (human)	ADSL
H. sapiens (human)	AER61
H. sapiens (human)	AF020591
H. sapiens (human)	AFP
H. sapiens (human)	AGL
H. sapiens (human)	AGPS
H. sapiens (human)	AK3
H. sapiens (human)	AKAP1
H. sapiens (human)	ALPL
H. sapiens (human)	AMD1
H. sapiens (human)	AMMECR1
H. sapiens (human)	ANAPC1
H. sapiens (human)	ANK2
H. sapiens (human)	ANKHD1
H. sapiens (human)	ANKRD10
H. sapiens (human)	APBB2
H. sapiens (human)	APEX1
H. sapiens (human)	API5
H. sapiens (human)	APPBP1
H. sapiens (human)	ARF3
H. sapiens (human)	ARFGEF1
H. sapiens (human)	ARHGAP19
H. sapiens (human)	ARHGAP8
H. sapiens (human)	ARL8
H. sapiens (human)	ARNTL2
H. sapiens (human)	ASC
H. sapiens (human)	ASE-1
H. sapiens (human)	ASML3B
H. sapiens (human)	ASPM
H. sapiens (human)	ASS
H. sapiens (human)	ATE1
H. sapiens (human)	ATP1A2
H. sapiens (human)	ATP1B3
H. sapiens (human)	ATXN7L1
H. sapiens (human)	B3GNT7
H. sapiens (human)	BAT1
H. sapiens (human)	BCCIP
H. sapiens (human)	BCL2L12
H. sapiens (human)	BCOR
H. sapiens (human)	BLM
H. sapiens (human)	BM039
H. sapiens (human)	BMP2K
H. sapiens (human)	BOMB
H. sapiens (human)	BOP1
H. sapiens (human)	BRAF
H. sapiens (human)	BRIX
H. sapiens (human)	BRRN1
H. sapiens (human)	BST2
H. sapiens (human)	BUB1
H. sapiens (human)	BUB1B
H. sapiens (human)	BUB3
H. sapiens (human)	BXDC1
H. sapiens (human)	BZW1
H. sapiens (human)	C10orf18
H. sapiens (human)	C10orf89
H. sapiens (human)	C11orf23
H. sapiens (human)	C11orf73
H. sapiens (human)	C11orf82
H. sapiens (human)	C12orf11
H. sapiens (human)	C13orf7
H. sapiens (human)	C14orf104
H. sapiens (human)	C14orf106
H. sapiens (human)	C14orf115
H. sapiens (human)	C14orf94
H. sapiens (human)	C15orf15
H. sapiens (human)	C1QBP
H. sapiens (human)	C1QDC1
H. sapiens (human)	C1orf121
H. sapiens (human)	C1orf163
H. sapiens (human)	C1orf38
H. sapiens (human)	C20orf160
H. sapiens (human)	C20orf6
H. sapiens (human)	C20orf72
H. sapiens (human)	C21orf45
H. sapiens (human)	C2orf29
H. sapiens (human)	C2orf31
H. sapiens (human)	C2orf56
H. sapiens (human)	C6orf115
H. sapiens (human)	C6orf139
H. sapiens (human)	C6orf66
H. sapiens (human)	C9orf77
H. sapiens (human)	CA11
H. sapiens (human)	CABLES1
H. sapiens (human)	CACNA2D3
H. sapiens (human)	CADPS2
H. sapiens (human)	CARHSP1
H. sapiens (human)	CBX3
H. sapiens (human)	CBX5
H. sapiens (human)	CCAR1
H. sapiens (human)	CCDC5
H. sapiens (human)	CCKBR
H. sapiens (human)	CCNA2
H. sapiens (human)	CCNB1
H. sapiens (human)	CCRN4L
H. sapiens (human)	CCT5
H. sapiens (human)	CCT8
H. sapiens (human)	CD2AP
H. sapiens (human)	CDA
H. sapiens (human)	CDC2
H. sapiens (human)	CDC20
H. sapiens (human)	CDC7
H. sapiens (human)	CDH6
H. sapiens (human)	CDT1
H. sapiens (human)	CDYL
H. sapiens (human)	CEB1
H. sapiens (human)	CEBPZ
H. sapiens (human)	CECR6
H. sapiens (human)	CENPA
H. sapiens (human)	CENPE
H. sapiens (human)	CENPF
H. sapiens (human)	CENPH
H. sapiens (human)	CER1
H. sapiens (human)	CGI-115
H. sapiens (human)	CGI-30
H. sapiens (human)	CGI-48
H. sapiens (human)	CHAF1A
H. sapiens (human)	CHAF1B
H. sapiens (human)	CHD1
H. sapiens (human)	CHEK1
H. sapiens (human)	CHGA
H. sapiens (human)	CHORDC1
H. sapiens (human)	CHST4
H. sapiens (human)	CHST7
H. sapiens (human)	CHST8
H. sapiens (human)	CISD1
H. sapiens (human)	CKAP2
H. sapiens (human)	CKAP5
H. sapiens (human)	CKS2
H. sapiens (human)	CLDN6
H. sapiens (human)	CLIC4
H. sapiens (human)	CNOT7
H. sapiens (human)	COBL
H. sapiens (human)	COCH
H. sapiens (human)	COL18A1
H. sapiens (human)	COX6A1
H. sapiens (human)	CPSF5
H. sapiens (human)	CRKL
H. sapiens (human)	CRLF1
H. sapiens (human)	CROP
H. sapiens (human)	CSE1L
H. sapiens (human)	CST1
H. sapiens (human)	CTBP2
H. sapiens (human)	CTCF
H. sapiens (human)	CTPS2
H. sapiens (human)	CTSC
H. sapiens (human)	CTSL2
H. sapiens (human)	CXCL12
H. sapiens (human)	CXXC6
H. sapiens (human)	CXorf15
H. sapiens (human)	CYP26A1
H. sapiens (human)	DARS2
H. sapiens (human)	DCC1
H. sapiens (human)	DDX18
H. sapiens (human)	DDX21
H. sapiens (human)	DDX25
H. sapiens (human)	DDX46
H. sapiens (human)	DEK
H. sapiens (human)	DEPDC1B
H. sapiens (human)	DHFR
H. sapiens (human)	DHFRL1
H. sapiens (human)	DHX29
H. sapiens (human)	DHX9
H. sapiens (human)	DIAPH2
H. sapiens (human)	DKC1
H. sapiens (human)	DKFZP586L0724
H. sapiens (human)	DLAT
H. sapiens (human)	DLG7
H. sapiens (human)	DNA2L
H. sapiens (human)	DPP3
H. sapiens (human)	DPYSL3
H. sapiens (human)	DPYSL5
H. sapiens (human)	DRIM
H. sapiens (human)	DTYMK
H. sapiens (human)	DUT
H. sapiens (human)	ECT2
H. sapiens (human)	EEF1A1
H. sapiens (human)	EEF1E1
H. sapiens (human)	EFCBP1
H. sapiens (human)	EFS
H. sapiens (human)	EFTUD1
H. sapiens (human)	EGFL4
H. sapiens (human)	EGLN3
H. sapiens (human)	EIF1AX
H. sapiens (human)	EIF2S1
H. sapiens (human)	EIF3S10
H. sapiens (human)	EIF3S3
H. sapiens (human)	EIF3S6
H. sapiens (human)	EIF3S9
H. sapiens (human)	EIF4E
H. sapiens (human)	EIF5B
H. sapiens (human)	ELOVL6
H. sapiens (human)	ENAH
H. sapiens (human)	ENPP1
H. sapiens (human)	EOMES
H. sapiens (human)	EPB41L4B
H. sapiens (human)	EPRS
H. sapiens (human)	ERBP
H. sapiens (human)	EXOSC2
H. sapiens (human)	EXOSC5
H. sapiens (human)	EXOSC9
H. sapiens (human)	EXTL2
H. sapiens (human)	FAM131B
H. sapiens (human)	FAM29A
H. sapiens (human)	FAM72A
H. sapiens (human)	FANCG
H. sapiens (human)	FANCL
H. sapiens (human)	FBXO5
H. sapiens (human)	FCHO1
H. sapiens (human)	FEN1
H. sapiens (human)	FEZ1
H. sapiens (human)	FGF13
H. sapiens (human)	FIGNL1
H. sapiens (human)	FKBP1B
H. sapiens (human)	FKBP3
H. sapiens (human)	FKBP5
H. sapiens (human)	FKSG14
H. sapiens (human)	FLJ10036
H. sapiens (human)	FLJ10330
H. sapiens (human)	FLJ10378
H. sapiens (human)	FLJ10407
H. sapiens (human)	FLJ10534
H. sapiens (human)	FLJ10808
H. sapiens (human)	FLJ11184
H. sapiens (human)	FLJ12519
H. sapiens (human)	FLJ12650
H. sapiens (human)	FLJ13842
H. sapiens (human)	FLJ13909
H. sapiens (human)	FLJ20485
H. sapiens (human)	FLJ20641
H. sapiens (human)	FLJ20674
H. sapiens (human)	FLJ21148
H. sapiens (human)	FLJ21901
H. sapiens (human)	FLJ21908
H. sapiens (human)	FLJ21918
H. sapiens (human)	FLJ21924
H. sapiens (human)	FLJ22662
H. sapiens (human)	FLJ30046
H. sapiens (human)	FLJ31434
H. sapiens (human)	FLJ40432
H. sapiens (human)	FNBP3
H. sapiens (human)	FOXN3
H. sapiens (human)	FOXO1
H. sapiens (human)	FRAS1
H. sapiens (human)	FRSB
H. sapiens (human)	FSD1
H. sapiens (human)	FXR1
H. sapiens (human)	G3BP1
H. sapiens (human)	G3BP2
H. sapiens (human)	GABRA5
H. sapiens (human)	GAD1
H. sapiens (human)	GAJ
H. sapiens (human)	GALNT1
H. sapiens (human)	GALNT12
H. sapiens (human)	GART
H. sapiens (human)	GCLC
H. sapiens (human)	GEMIN4
H. sapiens (human)	GJA7
H. sapiens (human)	GLMN
H. sapiens (human)	GLS2
H. sapiens (human)	GMFB
H. sapiens (human)	GNAL
H. sapiens (human)	GNG4
H. sapiens (human)	GNL2
H. sapiens (human)	GNL3
H. sapiens (human)	GNPTAB
H. sapiens (human)	GPR
H. sapiens (human)	GPR160
H. sapiens (human)	GPR23
H. sapiens (human)	GPR64
H. sapiens (human)	GRB14
H. sapiens (human)	GRPR
H. sapiens (human)	GRTP1
H. sapiens (human)	GSG2
H. sapiens (human)	GTF2E1
H. sapiens (human)	GULP1
H. sapiens (human)	GYG2
H. sapiens (human)	GYLTL1B
H. sapiens (human)	H2AFX
H. sapiens (human)	HA-1
H. sapiens (human)	HAS3
H. sapiens (human)	HDAC2
H. sapiens (human)	HIST1H2BG
H. sapiens (human)	HIST1H4K
H. sapiens (human)	HLTF
H. sapiens (human)	HMBS
H. sapiens (human)	HMGB2
H. sapiens (human)	HMGN2
H. sapiens (human)	HMMR
H. sapiens (human)	HNRNPA1
H. sapiens (human)	HNRNPL
H. sapiens (human)	HOMER1
H. sapiens (human)	HPCL2
H. sapiens (human)	HPRP8BP
H. sapiens (human)	HPS3
H. sapiens (human)	HRMT1L3
H. sapiens (human)	HSD11B2
H. sapiens (human)	HSP90B1
H. sapiens (human)	HSPA14
H. sapiens (human)	HSPA4
H. sapiens (human)	HSPA8
H. sapiens (human)	HSPA9B
H. sapiens (human)	HSPC111
H. sapiens (human)	HSPD1
H. sapiens (human)	HT017
H. sapiens (human)	HTR1D
H. sapiens (human)	Hs.105196
H. sapiens (human)	Hs.173497
H. sapiens (human)	Hs.178761
H. sapiens (human)	Hs.40154
H. sapiens (human)	Hs.60548
H. sapiens (human)	ID1
H. sapiens (human)	IDH1
H. sapiens (human)	IFI30
H. sapiens (human)	IGF2BP3
H. sapiens (human)	IGFBP2
H. sapiens (human)	IL17RD
H. sapiens (human)	ILF3
H. sapiens (human)	IMPA1
H. sapiens (human)	IMPDH2
H. sapiens (human)	INDO
H. sapiens (human)	IPO7
H. sapiens (human)	IPO9
H. sapiens (human)	IQGAP2
H. sapiens (human)	ITGA6
H. sapiens (human)	ITGB1BP3
H. sapiens (human)	ITGB5
H. sapiens (human)	ITPR3
H. sapiens (human)	ITSN1
H. sapiens (human)	JMJD1C
H. sapiens (human)	JMY
H. sapiens (human)	KAL1
H. sapiens (human)	KCNK5
H. sapiens (human)	KCNN2
H. sapiens (human)	KCNS3
H. sapiens (human)	KCTD14
H. sapiens (human)	KIAA0007
H. sapiens (human)	KIAA0020
H. sapiens (human)	KIAA0101
H. sapiens (human)	KIAA0114
H. sapiens (human)	KIAA0153
H. sapiens (human)	KIAA0179
H. sapiens (human)	KIAA0483
H. sapiens (human)	KIAA0523
H. sapiens (human)	KIAA0650
H. sapiens (human)	KIAA0922
H. sapiens (human)	KIAA1274
H. sapiens (human)	KIAA1287
H. sapiens (human)	KIAA1553
H. sapiens (human)	KIAA1712
H. sapiens (human)	KIAA1982
H. sapiens (human)	KIF1A
H. sapiens (human)	KIF20A
H. sapiens (human)	KIF23
H. sapiens (human)	KIF2C
H. sapiens (human)	KIF4A
H. sapiens (human)	KIF5C
H. sapiens (human)	KIFC2
H. sapiens (human)	KLHL7
H. sapiens (human)	KLKB1
H. sapiens (human)	KNTC1
H. sapiens (human)	KNTC2
H. sapiens (human)	KRR1
H. sapiens (human)	KRT18
H. sapiens (human)	LARP7
H. sapiens (human)	LCK
H. sapiens (human)	LDB2
H. sapiens (human)	LECT1
H. sapiens (human)	LEFTY1
H. sapiens (human)	LGALS1
H. sapiens (human)	LGALS8
H. sapiens (human)	LGR4
H. sapiens (human)	LIG1
H. sapiens (human)	LIN28
H. sapiens (human)	LINGO1
H. sapiens (human)	LISCH7
H. sapiens (human)	LNK
H. sapiens (human)	LOC112885
H. sapiens (human)	LOC134492
H. sapiens (human)	LOC138255
H. sapiens (human)	LOC144097
H. sapiens (human)	LOC157627
H. sapiens (human)	LOC90806
H. sapiens (human)	LPAAT-e
H. sapiens (human)	LRIG1
H. sapiens (human)	LRP8
H. sapiens (human)	LSM5
H. sapiens (human)	LSM6
H. sapiens (human)	LUC7L
H. sapiens (human)	LYAR
H. sapiens (human)	MAD2L2
H. sapiens (human)	MAL2
H. sapiens (human)	MAN2A1
H. sapiens (human)	MAP4K1
H. sapiens (human)	MAP7
H. sapiens (human)	MARS
H. sapiens (human)	MARVELD2
H. sapiens (human)	MARVELD3
H. sapiens (human)	MASTL
H. sapiens (human)	MAT2A
H. sapiens (human)	MAT2B
H. sapiens (human)	MATK
H. sapiens (human)	MATR3
H. sapiens (human)	MCM10
H. sapiens (human)	MCM5
H. sapiens (human)	MCM6
H. sapiens (human)	MCM7
H. sapiens (human)	MEST
H. sapiens (human)	METAP1
H. sapiens (human)	METTL3
H. sapiens (human)	METTL8
H. sapiens (human)	MFAP3L
H. sapiens (human)	MFGE8
H. sapiens (human)	MGC10993
H. sapiens (human)	MGC13096
H. sapiens (human)	MGC19531
H. sapiens (human)	MGC2574
H. sapiens (human)	MGC2603
H. sapiens (human)	MGC42530
H. sapiens (human)	MGC45866
H. sapiens (human)	MGC72075
H. sapiens (human)	MGC8407
H. sapiens (human)	MGC8685
H. sapiens (human)	MGEA5
H. sapiens (human)	MICB
H. sapiens (human)	MIZ1
H. sapiens (human)	MKI67IP
H. sapiens (human)	MLF1IP
H. sapiens (human)	MLLT10
H. sapiens (human)	MLSTD1
H. sapiens (human)	MMP1
H. sapiens (human)	MMP25
H. sapiens (human)	MRE11A
H. sapiens (human)	MRPL1
H. sapiens (human)	MRPL42
H. sapiens (human)	MRPS30
H. sapiens (human)	MRPS9
H. sapiens (human)	MSH6
H. sapiens (human)	MTB
H. sapiens (human)	MTIF2
H. sapiens (human)	MYB
H. sapiens (human)	MYC
H. sapiens (human)	MYEF2
H. sapiens (human)	MYL7
H. sapiens (human)	MYO5C
H. sapiens (human)	MYOHD1
H. sapiens (human)	MYRIP
H. sapiens (human)	MYST2
H. sapiens (human)	NAP1L2
H. sapiens (human)	NAP1L3
H. sapiens (human)	NARG1
H. sapiens (human)	NARG2
H. sapiens (human)	NBR2
H. sapiens (human)	NCL
H. sapiens (human)	NCOA6IP
H. sapiens (human)	NCRMS
H. sapiens (human)	NFYB
H. sapiens (human)	NIPBL
H. sapiens (human)	NIPSNAP1
H. sapiens (human)	NLGN4Y
H. sapiens (human)	NME1
H. sapiens (human)	NMU
H. sapiens (human)	NOC3L
H. sapiens (human)	NODAL
H. sapiens (human)	NOL5A
H. sapiens (human)	NOLC1
H. sapiens (human)	NOVA1
H. sapiens (human)	NP
H. sapiens (human)	NPM1
H. sapiens (human)	NPM3
H. sapiens (human)	NPTX2
H. sapiens (human)	NR6A1
H. sapiens (human)	NSD1
H. sapiens (human)	NUBP1
H. sapiens (human)	NUDT5
H. sapiens (human)	NUFIP1
H. sapiens (human)	NUP107
H. sapiens (human)	NUP160
H. sapiens (human)	NUP205
H. sapiens (human)	NUP35
H. sapiens (human)	NUP37
H. sapiens (human)	NUP54
H. sapiens (human)	NUP62
H. sapiens (human)	NUP88
H. sapiens (human)	NUSAP1
H. sapiens (human)	OAZ2
H. sapiens (human)	OAZIN
H. sapiens (human)	OCLN
H. sapiens (human)	OIP5
H. sapiens (human)	ORC2L
H. sapiens (human)	ORC3L
H. sapiens (human)	OSBPL9
H. sapiens (human)	PAK1IP1
H. sapiens (human)	PANK2
H. sapiens (human)	PASK
H. sapiens (human)	PAWR
H. sapiens (human)	PAXIP1L
H. sapiens (human)	PBEF1
H. sapiens (human)	PCNT1
H. sapiens (human)	PDCD2
H. sapiens (human)	PDE6G
H. sapiens (human)	PDE9A
H. sapiens (human)	PDK1
H. sapiens (human)	PFDN4
H. sapiens (human)	PGM1
H. sapiens (human)	PHIP
H. sapiens (human)	PIG8
H. sapiens (human)	PIGW
H. sapiens (human)	PIK3CB
H. sapiens (human)	PITX2
H. sapiens (human)	PKD2
H. sapiens (human)	PKP4
H. sapiens (human)	PLA2G3
H. sapiens (human)	PLCB3
H. sapiens (human)	PLCL2
H. sapiens (human)	PLK4
H. sapiens (human)	PLP1
H. sapiens (human)	PLS1
H. sapiens (human)	PNMT
H. sapiens (human)	PNN
H. sapiens (human)	PODXL
H. sapiens (human)	POLA
H. sapiens (human)	POLD1
H. sapiens (human)	POLE2
H. sapiens (human)	POLR1B
H. sapiens (human)	POLR2D
H. sapiens (human)	POU2F1
H. sapiens (human)	PPAP2A
H. sapiens (human)	PPAP2C
H. sapiens (human)	PPM1B
H. sapiens (human)	PPP1CC
H. sapiens (human)	PPP1R16B
H. sapiens (human)	PPP2R2B
H. sapiens (human)	PRIM1
H. sapiens (human)	PRKAA2
H. sapiens (human)	PRKCB1
H. sapiens (human)	PRKCI
H. sapiens (human)	PRKCQ
H. sapiens (human)	PRKDC
H. sapiens (human)	PRODH
H. sapiens (human)	PRR6
H. sapiens (human)	PSIP1
H. sapiens (human)	PSMA3
H. sapiens (human)	PTPN2
H. sapiens (human)	PTPRG
H. sapiens (human)	PUS1
H. sapiens (human)	PVRL3
H. sapiens (human)	PWP2H
H. sapiens (human)	PYCR2
H. sapiens (human)	Pfs2
H. sapiens (human)	RABGAP1L
H. sapiens (human)	RAD51
H. sapiens (human)	RAD54B
H. sapiens (human)	RAM2
H. sapiens (human)	RANBP5
H. sapiens (human)	RARRES2
H. sapiens (human)	RBBP6
H. sapiens (human)	RBBP8
H. sapiens (human)	RBM13
H. sapiens (human)	RBM14
H. sapiens (human)	RBM28
H. sapiens (human)	RBM39
H. sapiens (human)	RBPSUH
H. sapiens (human)	RECQL
H. sapiens (human)	REPRIMO
H. sapiens (human)	RET
H. sapiens (human)	RFC2
H. sapiens (human)	RFC4
H. sapiens (human)	RFC5
H. sapiens (human)	RGMA
H. sapiens (human)	RGS17
H. sapiens (human)	RIF1
H. sapiens (human)	RMI1
H. sapiens (human)	RNF125
H. sapiens (human)	RNF138
H. sapiens (human)	RNMT
H. sapiens (human)	ROBO1
H. sapiens (human)	ROR1
H. sapiens (human)	RPL12
H. sapiens (human)	RPL24
H. sapiens (human)	RPL39L
H. sapiens (human)	RPL4
H. sapiens (human)	RPL7
H. sapiens (human)	RPLP0
H. sapiens (human)	RPS2
H. sapiens (human)	RPS24
H. sapiens (human)	RRM1
H. sapiens (human)	RRM2
H. sapiens (human)	RRS1
H. sapiens (human)	RUVBL1
H. sapiens (human)	SACS
H. sapiens (human)	SALL1
H. sapiens (human)	SALL3
H. sapiens (human)	SALL4
H. sapiens (human)	SCLY
H. sapiens (human)	SEC22C
H. sapiens (human)	SEC5L1
H. sapiens (human)	SEMA3A
H. sapiens (human)	SEMA5B
H. sapiens (human)	SENP3
H. sapiens (human)	SF3A1
H. sapiens (human)	SFRP1
H. sapiens (human)	SFRP2
H. sapiens (human)	SFRS1
H. sapiens (human)	SFRS11
H. sapiens (human)	SFRS18
H. sapiens (human)	SIL
H. sapiens (human)	SIP
H. sapiens (human)	SIRT1
H. sapiens (human)	SKIL
H. sapiens (human)	SKP2
H. sapiens (human)	SLC13A3
H. sapiens (human)	SLC1A5
H. sapiens (human)	SLC29A2
H. sapiens (human)	SLC38A1
H. sapiens (human)	SLC4A11
H. sapiens (human)	SLC5A6
H. sapiens (human)	SLC6A8
H. sapiens (human)	SLC7A3
H. sapiens (human)	SLC7A8
H. sapiens (human)	SLD5
H. sapiens (human)	SMARCA5
H. sapiens (human)	SMC2L1
H. sapiens (human)	SMC6L1
H. sapiens (human)	SNRPA
H. sapiens (human)	SNRPA1
H. sapiens (human)	SNRPD2
H. sapiens (human)	SNRPD3
H. sapiens (human)	SNTB1
H. sapiens (human)	SORD
H. sapiens (human)	SOX11
H. sapiens (human)	SOX3
H. sapiens (human)	SPAG5
H. sapiens (human)	SPRY1
H. sapiens (human)	SRP72
H. sapiens (human)	SRRM1
H. sapiens (human)	SS18L2
H. sapiens (human)	SSB
H. sapiens (human)	SSBP1
H. sapiens (human)	STC1
H. sapiens (human)	STRBP
H. sapiens (human)	SUPT16H
H. sapiens (human)	SWAP70
H. sapiens (human)	SYNCOILIN
H. sapiens (human)	SYNGR3
H. sapiens (human)	Spc25
H. sapiens (human)	TA-LRRP
H. sapiens (human)	TA-PP2C
H. sapiens (human)	TACC3
H. sapiens (human)	TAF4B
H. sapiens (human)	TAF9L
H. sapiens (human)	TARS
H. sapiens (human)	TDGF1
H. sapiens (human)	TEBP
H. sapiens (human)	TFAM
H. sapiens (human)	TFRC
H. sapiens (human)	TGIF
H. sapiens (human)	THOC1
H. sapiens (human)	THRAP6
H. sapiens (human)	THY28
H. sapiens (human)	TIA1
H. sapiens (human)	TIMP4
H. sapiens (human)	TIPIN
H. sapiens (human)	TK1
H. sapiens (human)	TKT
H. sapiens (human)	TMSL8
H. sapiens (human)	TNNT1
H. sapiens (human)	TNPO1
H. sapiens (human)	TNPO3
H. sapiens (human)	TNRC9
H. sapiens (human)	TOP2A
H. sapiens (human)	TPD52
H. sapiens (human)	TPM3
H. sapiens (human)	TPT
H. sapiens (human)	TPX2
H. sapiens (human)	TRA16
H. sapiens (human)	TRERF1
H. sapiens (human)	TRIM14
H. sapiens (human)	TRIM2
H. sapiens (human)	TRIM22
H. sapiens (human)	TRIM24
H. sapiens (human)	TRIM36
H. sapiens (human)	TRIP8
H. sapiens (human)	TSC
H. sapiens (human)	TTF2
H. sapiens (human)	TTK
H. sapiens (human)	TUBA1
H. sapiens (human)	TUBB
H. sapiens (human)	TUBB6
H. sapiens (human)	TXNDC
H. sapiens (human)	UACA
H. sapiens (human)	UBA2
H. sapiens (human)	UBE1C
H. sapiens (human)	UGCGL1
H. sapiens (human)	UGT8
H. sapiens (human)	UNC5D
H. sapiens (human)	UNG
H. sapiens (human)	USO1
H. sapiens (human)	USP1
H. sapiens (human)	USP28
H. sapiens (human)	USP32
H. sapiens (human)	USP44
H. sapiens (human)	USP46
H. sapiens (human)	USP9X
H. sapiens (human)	USP9Y
H. sapiens (human)	UTF1
H. sapiens (human)	VANGL2
H. sapiens (human)	VBP1
H. sapiens (human)	VENTX2
H. sapiens (human)	VRK1
H. sapiens (human)	WBSCR16
H. sapiens (human)	WBSCR17
H. sapiens (human)	WDR12
H. sapiens (human)	WDR3
H. sapiens (human)	WDR4
H. sapiens (human)	WDSOF1
H. sapiens (human)	XRCC5
H. sapiens (human)	YBX2
H. sapiens (human)	YTHDF2
H. sapiens (human)	ZBTB3
H. sapiens (human)	ZFP42
H. sapiens (human)	ZIC3
H. sapiens (human)	ZNF117
H. sapiens (human)	ZNF146
H. sapiens (human)	ZNF198
H. sapiens (human)	ZNF257
H. sapiens (human)	ZNF267
H. sapiens (human)	ZNF273
H. sapiens (human)	ZNF331
H. sapiens (human)	ZNF43
H. sapiens (human)	ZNF447
H. sapiens (human)	ZNF505
H. sapiens (human)	ZNF518
H. sapiens (human)	ZNF553
H. sapiens (human)	ZNF567
H. sapiens (human)	ZNF614
H. sapiens (human)	ZNF638
H. sapiens (human)	ZNF770
H. sapiens (human)	ZRF1
H. sapiens (human)	ZSCAN10
H. sapiens (human)	DUSP6
H. sapiens (human)	FAM162A
H. sapiens (human)	GSH1
H. sapiens (human)	IMP2
H. sapiens (human)	LDHB
H. sapiens (human)	TUBB4
H. sapiens (human)	ANKRD10-IT1
H. sapiens (human)	B3GALT5
H. sapiens (human)	C12orf35
H. sapiens (human)	CBL
H. sapiens (human)	ESRG
H. sapiens (human)	FAM199X
H. sapiens (human)	FOXH1
H. sapiens (human)	G2E3
H. sapiens (human)	GATA6
H. sapiens (human)	HAND1
H. sapiens (human)	IL6ST
H. sapiens (human)	LIFR
H. sapiens (human)	LINC00545
H. sapiens (human)	MUM1
H. sapiens (human)	NANOS1
H. sapiens (human)	NT5DC1
H. sapiens (human)	PUM1
H. sapiens (human)	PUM2
H. sapiens (human)	RFWD3
H. sapiens (human)	SOX1
H. sapiens (human)	SOX17
H. sapiens (human)	STAT3
H. sapiens (human)	TCF3
H. sapiens (human)	TRIM71
H. sapiens (human)	TRMT1
H. sapiens (human)	TRMT13
H. sapiens (human)	UFM1
H. sapiens (human)	ACAD8
H. sapiens (human)	ADH5
H. sapiens (human)	ALDOC
H. sapiens (human)	AMOTL2
H. sapiens (human)	ANP32E
H. sapiens (human)	ATP5J
H. sapiens (human)	ATP5O
H. sapiens (human)	AURKA
H. sapiens (human)	BANF1
H. sapiens (human)	BTF3
H. sapiens (human)	C11orf48
H. sapiens (human)	C2orf47
H. sapiens (human)	CCNB2
H. sapiens (human)	CCND1
H. sapiens (human)	CDC34
H. sapiens (human)	CDCA3
H. sapiens (human)	CDCA8
H. sapiens (human)	CDK4
H. sapiens (human)	CDKN1C
H. sapiens (human)	CDKN3
H. sapiens (human)	CLPP
H. sapiens (human)	COX4NB
H. sapiens (human)	COX5B
H. sapiens (human)	CYCS
H. sapiens (human)	DAP3
H. sapiens (human)	DBF4
H. sapiens (human)	DNMT1
H. sapiens (human)	E2F3
H. sapiens (human)	EBNA1BP2
H. sapiens (human)	ECHS1
H. sapiens (human)	EIF2S2
H. sapiens (human)	EIF3S2
H. sapiens (human)	EIF3S6IP
H. sapiens (human)	EIF4B
H. sapiens (human)	ENO1
H. sapiens (human)	ERP29
H. sapiens (human)	ETFA
H. sapiens (human)	EXO1
H. sapiens (human)	FAM136A
H. sapiens (human)	FARSA
H. sapiens (human)	FBL
H. sapiens (human)	FDPS
H. sapiens (human)	FH
H. sapiens (human)	GARS
H. sapiens (human)	GEMIN6
H. sapiens (human)	GLO1
H. sapiens (human)	GNA14
H. sapiens (human)	GSPT2
H. sapiens (human)	GTSE1
H. sapiens (human)	HADH
H. sapiens (human)	HAT1
H. sapiens (human)	HDAC1
H. sapiens (human)	HN1
H. sapiens (human)	HNRPK
H. sapiens (human)	IARS
H. sapiens (human)	KIF11
H. sapiens (human)	KIF22
H. sapiens (human)	LSM10
H. sapiens (human)	LSM2
H. sapiens (human)	LSM4
H. sapiens (human)	MAD2L1
H. sapiens (human)	MAPK13
H. sapiens (human)	MID1IP1
H. sapiens (human)	MRPL13
H. sapiens (human)	MRPL16
H. sapiens (human)	MRPL39
H. sapiens (human)	MRPL4
H. sapiens (human)	MRPS17
H. sapiens (human)	MRPS18B
H. sapiens (human)	MRPS2
H. sapiens (human)	MRPS28
H. sapiens (human)	MRPS36
H. sapiens (human)	MRTO4
H. sapiens (human)	NCAPD2
H. sapiens (human)	NCBP2
H. sapiens (human)	NDUFA11
H. sapiens (human)	NDUFB10
H. sapiens (human)	NDUFB7
H. sapiens (human)	NDUFB8
H. sapiens (human)	NDUFS2
H. sapiens (human)	NEK2
H. sapiens (human)	NHP2
H. sapiens (human)	NIP7
H. sapiens (human)	NME4
H. sapiens (human)	NONO
H. sapiens (human)	NOP2
H. sapiens (human)	NSBP1
H. sapiens (human)	NT5DC2
H. sapiens (human)	PA2G4
H. sapiens (human)	PABPC1
H. sapiens (human)	PDHA1
H. sapiens (human)	PDIA4
H. sapiens (human)	PHC1
H. sapiens (human)	PHF5A
H. sapiens (human)	PLK1
H. sapiens (human)	POLR2F
H. sapiens (human)	PPM1G
H. sapiens (human)	PPP4C
H. sapiens (human)	PSMA5
H. sapiens (human)	PSMA7
H. sapiens (human)	PSMB5
H. sapiens (human)	PSMD14
H. sapiens (human)	RACGAP1
H. sapiens (human)	RAD18
H. sapiens (human)	RAD23B
H. sapiens (human)	RCC1
H. sapiens (human)	RCN2
H. sapiens (human)	RNPS1
H. sapiens (human)	RPA2
H. sapiens (human)	RPL10A
H. sapiens (human)	RPL13
H. sapiens (human)	RPL27A
H. sapiens (human)	RPP40
H. sapiens (human)	RPS12
H. sapiens (human)	RPS16
H. sapiens (human)	RPS23
H. sapiens (human)	RPS27
H. sapiens (human)	RPS5
H. sapiens (human)	RPS8
H. sapiens (human)	RUVBL2
H. sapiens (human)	SARS
H. sapiens (human)	SDHC
H. sapiens (human)	SDHD
H. sapiens (human)	SEPHS2
H. sapiens (human)	SIP1
H. sapiens (human)	SLC25A5
H. sapiens (human)	SMC4
H. sapiens (human)	SNRPD1
H. sapiens (human)	SNX5
H. sapiens (human)	SQLE
H. sapiens (human)	SS18
H. sapiens (human)	STIP1
H. sapiens (human)	STOML2
H. sapiens (human)	SUMO1
H. sapiens (human)	TCF19
H. sapiens (human)	TCOF1
H. sapiens (human)	THOC3
H. sapiens (human)	TIMM13
H. sapiens (human)	TIMM44
H. sapiens (human)	TIMM8A
H. sapiens (human)	TIMM8B
H. sapiens (human)	TP53
H. sapiens (human)	TRIP13
H. sapiens (human)	TRIP6
H. sapiens (human)	U2AF1
H. sapiens (human)	UBE2G1
H. sapiens (human)	UBE2V2
H. sapiens (human)	UGDH
H. sapiens (human)	UQCR
H. sapiens (human)	WDR77
H. sapiens (human)	WEE1
H. sapiens (human)	YAP1
H. sapiens (human)	YY1
H. sapiens (human)	ZNF22
H. sapiens (human)	AAR2
H. sapiens (human)	ABCC1
H. sapiens (human)	ABCG1
H. sapiens (human)	ABHD10
H. sapiens (human)	ACACA
H. sapiens (human)	ACADM
H. sapiens (human)	ACN9
H. sapiens (human)	ACOT13
H. sapiens (human)	ACP6
H. sapiens (human)	ACTR8
H. sapiens (human)	ADA
H. sapiens (human)	ADCY3
H. sapiens (human)	ADO
H. sapiens (human)	ADPRM
H. sapiens (human)	AHCY
H. sapiens (human)	AHCYL2
H. sapiens (human)	AK2
H. sapiens (human)	AKR1A1
H. sapiens (human)	AKR1C3
H. sapiens (human)	AKR7A2
H. sapiens (human)	ALCAM
H. sapiens (human)	ALDH18A1
H. sapiens (human)	ALDH1A1
H. sapiens (human)	ALG3
H. sapiens (human)	ALG9
H. sapiens (human)	AMACR
H. sapiens (human)	ANAPC13
H. sapiens (human)	ANGEL1
H. sapiens (human)	ANGPT1
H. sapiens (human)	ANKMY2
H. sapiens (human)	ANKRD15
H. sapiens (human)	ANKRD28
H. sapiens (human)	ANKRD46
H. sapiens (human)	ANKRD6
H. sapiens (human)	ANKS1A
H. sapiens (human)	AP4M1
H. sapiens (human)	APIP
H. sapiens (human)	APTX
H. sapiens (human)	AREG
H. sapiens (human)	ARHGAP22
H. sapiens (human)	ARHGAP29
H. sapiens (human)	ARHGAP33
H. sapiens (human)	ARHGAP5
H. sapiens (human)	ARHGEF17
H. sapiens (human)	ARL3
H. sapiens (human)	ARMCX1
H. sapiens (human)	ASAP2
H. sapiens (human)	ASB13
H. sapiens (human)	ASB9
H. sapiens (human)	ASPH
H. sapiens (human)	ATP1B1
H. sapiens (human)	ATP2C1
H. sapiens (human)	ATP5G2
H. sapiens (human)	ATP5SL
H. sapiens (human)	ATP6V0A2
H. sapiens (human)	ATP7B
H. sapiens (human)	ATP8B4
H. sapiens (human)	ATP9A
H. sapiens (human)	ATXN7L3B
H. sapiens (human)	AVEN
H. sapiens (human)	B3GNT1
H. sapiens (human)	B3GNT2
H. sapiens (human)	B4GALT6
H. sapiens (human)	BAALC
H. sapiens (human)	BACE1
H. sapiens (human)	BAHCC1
H. sapiens (human)	BBS10
H. sapiens (human)	BCKDHB
H. sapiens (human)	BCL11A
H. sapiens (human)	BCL2L2
H. sapiens (human)	BCORL1
H. sapiens (human)	BEX1
H. sapiens (human)	BEX4
H. sapiens (human)	BHLHB9
H. sapiens (human)	BLMH
H. sapiens (human)	BSPRY
H. sapiens (human)	BTBD3
H. sapiens (human)	BZW2
H. sapiens (human)	C10orf95
H. sapiens (human)	C11orf67
H. sapiens (human)	C11orf71
H. sapiens (human)	C11orf95
H. sapiens (human)	C14orf1
H. sapiens (human)	C15orf29
H. sapiens (human)	C16orf62
H. sapiens (human)	C1QTNF3
H. sapiens (human)	C1orf216
H. sapiens (human)	C1orf54
H. sapiens (human)	C21orf59
H. sapiens (human)	C2CD2
H. sapiens (human)	C2orf44
H. sapiens (human)	C2orf68
H. sapiens (human)	C4orf27
H. sapiens (human)	C5orf42
H. sapiens (human)	C6orf108
H. sapiens (human)	C6orf162
H. sapiens (human)	CACNB2
H. sapiens (human)	CALCRL
H. sapiens (human)	CAND2
H. sapiens (human)	CANT1
H. sapiens (human)	CAPRIN1
H. sapiens (human)	CASP2
H. sapiens (human)	CBFA2T3
H. sapiens (human)	CCDC121
H. sapiens (human)	CCDC6
H. sapiens (human)	CCNB1IP1
H. sapiens (human)	CCNG1
H. sapiens (human)	CCT2
H. sapiens (human)	CCT6B
H. sapiens (human)	CD164
H. sapiens (human)	CD34
H. sapiens (human)	CD99
H. sapiens (human)	CDC42BPA
H. sapiens (human)	CDCP1
H. sapiens (human)	CDH2
H. sapiens (human)	CDK2AP1
H. sapiens (human)	CDK6
H. sapiens (human)	CENPO
H. sapiens (human)	CEP170
H. sapiens (human)	CEP70
H. sapiens (human)	CEP83
H. sapiens (human)	CERS6
H. sapiens (human)	CETN3
H. sapiens (human)	CFH
H. sapiens (human)	CHRDL1
H. sapiens (human)	CLCC1
H. sapiens (human)	CLGN
H. sapiens (human)	CLNS1A
H. sapiens (human)	COA3
H. sapiens (human)	COL4A5
H. sapiens (human)	COL5A1
H. sapiens (human)	COPG2IT1
H. sapiens (human)	COQ7
H. sapiens (human)	COX15
H. sapiens (human)	CPT1A
H. sapiens (human)	CRELD1
H. sapiens (human)	CRHBP
H. sapiens (human)	CRIM1
H. sapiens (human)	CRYGD
H. sapiens (human)	CSTF2T
H. sapiens (human)	CTDSPL
H. sapiens (human)	CTNNA2
H. sapiens (human)	CXCL10
H. sapiens (human)	CXCL3
H. sapiens (human)	CXCR7
H. sapiens (human)	CYFIP1
H. sapiens (human)	CYP51A1
H. sapiens (human)	CYTL1
H. sapiens (human)	DACH1
H. sapiens (human)	DAPK1
H. sapiens (human)	DBN1
H. sapiens (human)	DCTPP1
H. sapiens (human)	DDAH1
H. sapiens (human)	DDAH2
H. sapiens (human)	DDT
H. sapiens (human)	DENR
H. sapiens (human)	DEPTOR
H. sapiens (human)	DHCR24
H. sapiens (human)	DHRS4
H. sapiens (human)	DKFZP434C153
H. sapiens (human)	DKFZP564C152
H. sapiens (human)	DLG4
H. sapiens (human)	DNAJC12
H. sapiens (human)	DNAL4
H. sapiens (human)	DOCK1
H. sapiens (human)	DOK4
H. sapiens (human)	DPF2
H. sapiens (human)	DPY19L4
H. sapiens (human)	DRAM1
H. sapiens (human)	DST
H. sapiens (human)	DUSP10
H. sapiens (human)	DUSP14
H. sapiens (human)	DYNC2LI1
H. sapiens (human)	E2F6
H. sapiens (human)	ECI2
H. sapiens (human)	EFHC2
H. sapiens (human)	EGR3
H. sapiens (human)	EHBP1
H. sapiens (human)	EHD2
H. sapiens (human)	EHHADH
H. sapiens (human)	EI24
H. sapiens (human)	EID1
H. sapiens (human)	EIF2D
H. sapiens (human)	ELK3
H. sapiens (human)	ELMO1
H. sapiens (human)	EMCN
H. sapiens (human)	EMID1
H. sapiens (human)	EMP1
H. sapiens (human)	EPHB4
H. sapiens (human)	ERCC1
H. sapiens (human)	ERCC8
H. sapiens (human)	EREG
H. sapiens (human)	ERG
H. sapiens (human)	ERGIC3
H. sapiens (human)	ERLIN1
H. sapiens (human)	ERLIN2
H. sapiens (human)	ERMP1
H. sapiens (human)	ESD
H. sapiens (human)	ESR1
H. sapiens (human)	ESRRG
H. sapiens (human)	ETS2
H. sapiens (human)	ETV5
H. sapiens (human)	ETV6
H. sapiens (human)	EXDL2
H. sapiens (human)	EXOSC4
H. sapiens (human)	EXT2
H. sapiens (human)	F2R
H. sapiens (human)	FADS1
H. sapiens (human)	FAHD2A
H. sapiens (human)	FAIM
H. sapiens (human)	FAM115A
H. sapiens (human)	FAM117A
H. sapiens (human)	FAM124B
H. sapiens (human)	FAM179B
H. sapiens (human)	FAM216A
H. sapiens (human)	FANCF
H. sapiens (human)	FARP1
H. sapiens (human)	FAT4
H. sapiens (human)	FBN1
H. sapiens (human)	FBXO11
H. sapiens (human)	FGGY
H. sapiens (human)	FHL1
H. sapiens (human)	FKBP9
H. sapiens (human)	FLJ11710
H. sapiens (human)	FLJ13197
H. sapiens (human)	FLNB
H. sapiens (human)	FLT1
H. sapiens (human)	FLT3
H. sapiens (human)	FOCAD
H. sapiens (human)	FPGS
H. sapiens (human)	FRMD4B
H. sapiens (human)	FSCN1
H. sapiens (human)	FSTL1
H. sapiens (human)	FXYD6
H. sapiens (human)	FZD6
H. sapiens (human)	G6PC3
H. sapiens (human)	GAB2
H. sapiens (human)	GABPB1
H. sapiens (human)	GALNT2
H. sapiens (human)	GALNT7
H. sapiens (human)	GANAB
H. sapiens (human)	GAR1
H. sapiens (human)	GATA2
H. sapiens (human)	GATM
H. sapiens (human)	GBE1
H. sapiens (human)	GCNT1
H. sapiens (human)	GFRA1
H. sapiens (human)	GGCT
H. sapiens (human)	GGH
H. sapiens (human)	GLCE
H. sapiens (human)	GMPR2
H. sapiens (human)	GNA15
H. sapiens (human)	GNAI1
H. sapiens (human)	GNG11
H. sapiens (human)	GPATCH2L
H. sapiens (human)	GPATCH4
H. sapiens (human)	GPR124
H. sapiens (human)	GPR125
H. sapiens (human)	GPR126
H. sapiens (human)	GPR56
H. sapiens (human)	GPSM2
H. sapiens (human)	GRB10
H. sapiens (human)	GRHPR
H. sapiens (human)	GSTA4
H. sapiens (human)	GSTM5
H. sapiens (human)	GTF2H5
H. sapiens (human)	GTF2I
H. sapiens (human)	GUCY1A3
H. sapiens (human)	GUCY1B3
H. sapiens (human)	H1FX
H. sapiens (human)	H2AFJ
H. sapiens (human)	H2AFV
H. sapiens (human)	H2AFY
H. sapiens (human)	HCG8
H. sapiens (human)	HDGFRP3
H. sapiens (human)	HHAT
H. sapiens (human)	HHEX
H. sapiens (human)	HIBCH
H. sapiens (human)	HIST1H1D
H. sapiens (human)	HIST1H2AE
H. sapiens (human)	HIST1H2AG
H. sapiens (human)	HIST1H2BD
H. sapiens (human)	HIST1H2BF
H. sapiens (human)	HIST1H2BI
H. sapiens (human)	HIST1H2BK
H. sapiens (human)	HIST1H3D
H. sapiens (human)	HIST1H4E
H. sapiens (human)	HIST2H2
H. sapiens (human)	HIST2H2AA3
H. sapiens (human)	HIST2H2AA4
H. sapiens (human)	HLF
H. sapiens (human)	HMGA2
H. sapiens (human)	HMGCS1
H. sapiens (human)	HOPX
H. sapiens (human)	HOXA10
H. sapiens (human)	HOXA2
H. sapiens (human)	HOXA4
H. sapiens (human)	HOXA5
H. sapiens (human)	HOXA9
H. sapiens (human)	HOXB5
[truncated: 2,420 more rows]

## Sheet: Sheet 3
Supplementary Table The genes related to stemness and Exhausted T cells
H. sapiens (human)	CCL5
H. sapiens (human)	LCK
H. sapiens (human)	MAP4K1
H. sapiens (human)	EOMES
H. sapiens (human)	MYO1G
H. sapiens (human)	PRKCQ
H. sapiens (human)	JAK3
H. sapiens (human)	PIM2
H. sapiens (human)	SH2D2A
H. sapiens (human)	PIK3CD
H. sapiens (human)	GZMB
H. sapiens (human)	ATP1A3
H. sapiens (human)	LIMD2
H. sapiens (human)	WNT10A
H. sapiens (human)	LST1
H. sapiens (human)	COTL1
H. sapiens (human)	HLA-DQA1
H. sapiens (human)	TNFRSF8
H. sapiens (human)	RGS10
H. sapiens (human)	REC8
H. sapiens (human)	HLA-DMB
H. sapiens (human)	CCND2
H. sapiens (human)	SPI1
H. sapiens (human)	CYBA
H. sapiens (human)	CD53
H. sapiens (human)	CXCL10
H. sapiens (human)	MMP25
H. sapiens (human)	ST8SIA1
H. sapiens (human)	TMSB10
H. sapiens (human)	PPP2R2B
H. sapiens (human)	FCER1G
H. sapiens (human)	WNT10B
H. sapiens (human)	PDE6G
H. sapiens (human)	SYNGR3
H. sapiens (human)	IL18
H. sapiens (human)	AURKB
H. sapiens (human)	HLA-F
H. sapiens (human)	MMP9
H. sapiens (human)	ZNF770
H. sapiens (human)	NEDD4
H. sapiens (human)	TACC3
H. sapiens (human)	PTPRC
H. sapiens (human)	FCHO1
H. sapiens (human)	NLRP7
H. sapiens (human)	TOX
H. sapiens (human)	MPDZ
H. sapiens (human)	ARL4C
H. sapiens (human)	TRPV1
H. sapiens (human)	CXCR4
H. sapiens (human)	HLA-B
H. sapiens (human)	PTTG1
H. sapiens (human)	SMAD1
H. sapiens (human)	RUFY4
H. sapiens (human)	HLA-DRB5
H. sapiens (human)	BATF
H. sapiens (human)	HOPX
H. sapiens (human)	NPR3
H. sapiens (human)	PALM2-AKAP2
H. sapiens (human)	ERRFI1
H. sapiens (human)	INHBC
H. sapiens (human)	CDC20
H. sapiens (human)	HLA-DPA1
H. sapiens (human)	CDCA3
H. sapiens (human)	UBE2C
H. sapiens (human)	RNF125
H. sapiens (human)	TIMP3
H. sapiens (human)	KIF2C
H. sapiens (human)	CCNB2
H. sapiens (human)	GSTP1
H. sapiens (human)	BIRC5
H. sapiens (human)	ASAP2
H. sapiens (human)	AASS
H. sapiens (human)	VCAM1
H. sapiens (human)	PAFAH1B3
H. sapiens (human)	AFP
H. sapiens (human)	CDT1
H. sapiens (human)	BFSP2
H. sapiens (human)	MYRIP
H. sapiens (human)	EHHADH
H. sapiens (human)	TXNDC5
H. sapiens (human)	CA2
H. sapiens (human)	SLCO1A2
H. sapiens (human)	TCL1A
H. sapiens (human)	ST6GALNAC5
H. sapiens (human)	CCNK
H. sapiens (human)	MYBL2
H. sapiens (human)	GPAM
H. sapiens (human)	CTH
H. sapiens (human)	TRO
H. sapiens (human)	CDCP1
H. sapiens (human)	BASP1
H. sapiens (human)	CENPA
H. sapiens (human)	DEPDC1B
H. sapiens (human)	CMBL
H. sapiens (human)	CDCA7
H. sapiens (human)	SLC1A1
H. sapiens (human)	ZNRF3
H. sapiens (human)	GFRA1
H. sapiens (human)	FGF13
H. sapiens (human)	MDK
H. sapiens (human)	DNAH8
H. sapiens (human)	FAT4
H. sapiens (human)	CBS
H. sapiens (human)	NELL2
H. sapiens (human)	UGT8
H. sapiens (human)	NID2
H. sapiens (human)	GRPR
H. sapiens (human)	EXPH5
H. sapiens (human)	CNTNAP3
H. sapiens (human)	TRIM71
H. sapiens (human)	ATP1A2
H. sapiens (human)	OGDHL
H. sapiens (human)	MFAP3L
H. sapiens (human)	SLC46A3
H. sapiens (human)	RASGEF1A
H. sapiens (human)	DNAH11
H. sapiens (human)	PKLR
H. sapiens (human)	MAPK13
H. sapiens (human)	ESR1
H. sapiens (human)	FGF2
H. sapiens (human)	HIST3H2A
H. sapiens (human)	AQP4
H. sapiens (human)	RET
H. sapiens (human)	SLC2A12
H. sapiens (human)	TDGF1
H. sapiens (human)	DUSP9
H. sapiens (human)	GLS2
H. sapiens (human)	SLC1A2
H. sapiens (human)	KRT19
H. sapiens (human)	MYEF2
H. sapiens (human)	HMGA2
H. sapiens (human)	CNTNAP2
H. sapiens (human)	TNNT1
H. sapiens (human)	PITX1
H. sapiens (human)	PRODH
H. sapiens (human)	CA9
H. sapiens (human)	NTS
H. sapiens (human)	CNKSR1
H. sapiens (human)	FXYD3
H. sapiens (human)	MBL2
H. sapiens (human)	GPC3
H. sapiens (human)	ZIC2
H. sapiens (human)	ASCL1
H. sapiens (human)	SH3GL3
H. sapiens (human)	KIF1A
H. sapiens (human)	B4GALNT4
